# Supplementary material for: Superoxide dismutase (SOD) as a selection criterion for triticale grain yield under drought stress: a comprehensive study on genomics and expression profiling, bioinformatics, heritability, and phenotypic variability
Source: BMC Plant Biol. 2021 Mar 22;21:148. doi: 10.1186/s12870-021-02919-5 (PMC7986280; doi:10.1186/s12870-021-02919-5)
Supplement: Supplementary file 3 — Additional file 3. [file 12870_2021_2919_MOESM3_ESM.xlsx]

## Sheet: Normal_Irrigation
env	gen	rep	x1	x2	x3	x4	x5	x6	x7	x8	x9	x10	x11	x12
N_Z_2017	1	1	1.98001	1	26.75	7.02	20.47	2	13.04	0.875	54	1.28252	6.26	855.8
N_Z_2017	1	2	1.98001	1	27.06	7.1	15.52	2	13.19	0.87	54.6	2.15	4.75	897.8
N_Z_2017	1	3	2.18001	1.25	27.36	7.18	15.7	2.5	13.33	0.934375	55.5	1.37118	5.54	876.8
N_Z_2017	2	1	2.18001	1.25	21.84	5.73	16.71	2.5	13.48	0.924375	56.1	1.74397	4.42	794.9
N_Z_2017	2	2	1.98001	1	22.08	5.8	16.89	2	13.63	0.875	56.4	1.2202	4.47	746.6
N_Z_2017	2	3	2.48001	1.5	22.32	5.86	17.07	3	13.78	1.03313	57.6	1.46433	4.52	770.7
N_Z_2017	3	1	2.18001	1.25	22.56	5.92	17.26	2.5	13.93	0.934375	57.9	1.05407	4.57	783.3
N_Z_2017	3	2	2.18001	1.25	19.24	5.34	12.39	2.5	14.07	0.934375	58.5	1.05537	3.26	575.4
N_Z_2017	3	3	2.48001	1.5	19.44	5.39	12.52	3	14.22	1.03812	59.4	2.11862	3.3	679.4
N_Z_2017	4	1	3.46001	1.994	21.61	4.63	14.85	7	19.7	2.3925	84	2.94324	2.83	725.6
N_Z_2017	4	2	3.52001	1.994	21.78	4.66	14.96	7	19.85	2.45187	84.6	3.99867	2.86	835.8
N_Z_2017	4	3	3.58001	2.208	21.94	4.69	15.08	7.5	20	2.44687	85.5	2.88888	2.88	780.7
N_Z_2017	5	1	4.54001	6.458	22.1	4.73	15.19	16	20.15	2.3975	91.2	3.2927	2.9	1035.3
N_Z_2017	5	2	4.60001	6.208	22.26	4.76	15.3	15.5	20.3	2.50125	91.5	2.81165	2.92	1103.6
N_Z_2017	5	3	4.66001	6.696	22.43	4.8	15.41	16.5	20.44	2.45187	92.7	2.78707	2.94	1069.4
N_Z_2017	6	1	4.60001	6.446	22.59	4.83	15.52	16	20.59	2.45187	93	2.53307	2.96	1042.7
N_Z_2017	6	2	4.66001	6.446	11.59	4.4	14.13	16	8.52	2.50625	73.5	2.58365	2.7	462
N_Z_2017	6	3	4.72001	6.654	11.04	4.19	13.47	16.5	4.22	2.50625	90	3.20375	2.57	752.3
N_Z_2017	7	1	4.72001	6.654	13.95	5.3	17.01	16.5	5.33	2.50125	105	3.08175	3.25	784.4
N_Z_2017	7	2	4.78001	6.654	14.14	5.37	17.25	16.5	5.41	2.56062	106	3.12343	3.29	719.3
N_Z_2017	7	3	4.84001	6.892	14.53	5.52	17.72	17	5.56	2.55563	109	2.85023	3.38	751.8
N_Z_2017	8	1	4.78001	6.892	14.73	5.59	17.95	17	5.63	2.50625	110	3.13385	3.43	826.4
N_Z_2017	8	2	4.84001	6.642	14.92	5.66	18.19	16.5	5.7	2.61	110	2.8934	3.25	699.3
N_Z_2017	8	3	4.90001	7.106	15.11	5.74	18.43	17.5	5.78	2.56062	113	3.04303	3.29	762.8
N_Z_2017	9	1	4.84001	6.856	15.31	5.81	14.17	17	5.85	2.56062	113	2.68982	3.22	1123.5
N_Z_2017	9	2	4.90001	6.856	15.69	5.96	14.52	17	6	2.615	115	2.7458	3.3	979.7
N_Z_2017	9	3	4.96001	7.094	15.89	6.03	14.7	17.5	6.07	2.615	117	3.419	3.34	1051.6
N_Z_2017	10	1	4.96001	7.094	16.08	6.11	14.88	17.5	6.15	2.49	118	3.09492	3.38	886.2
N_Z_2017	10	2	4.18001	7.094	16.28	6.18	15.06	17.5	6.22	2.54937	119	3.32578	3.42	379.1
N_Z_2017	10	3	4.23001	7.548	16.47	6.25	15.24	18	6.3	2.54438	121	2.89318	3.46	632.6
N_Z_2017	11	1	3.03001	7.518	17.44	6.62	16.14	18	6.67	1.36437	126	2.23557	3.66	942.9
N_Z_2017	11	2	3.08001	7.518	17.63	6.69	16.32	18	6.74	1.41875	127	1.78095	3.7	998.6
N_Z_2017	11	3	3.13001	7.75	17.83	6.77	16.5	18.5	6.81	1.41875	129	1.69395	3.75	970.7
N_Z_2017	12	1	2.68001	5.202	19.57	7.43	18.11	13.5	7.48	1.51813	128	1.64263	4.99	1260
N_Z_2017	12	2	3.13001	5.202	19.76	7.5	18.29	13.5	7.56	1.9575	129	2.0589	5.04	950.3
N_Z_2017	12	3	3.23001	5.44	16.09	3.44	8.4	14	7.63	2.01688	131	2.90738	2.31	1105.1
N_Z_2017	13	1	3.23001	5.44	17.81	5.15	12.55	14	7.7	2.01187	132	2.61775	3.45	892.5
N_Z_2017	13	2	3.18001	5.44	17.98	5.2	12.67	14	7.78	1.9625	133	3.0557	3.49	364.4
N_Z_2017	13	3	3.33001	5.672	18.32	5.3	12.91	14.5	7.93	2.06625	136	2.43625	3.55	628.4
N_Z_2017	14	1	3.28001	5.654	18.5	5.34	13.03	14.5	8	2.01688	137	2.72248	3.59	1030.1
N_Z_2017	14	2	3.28001	5.654	18.67	5.39	13.15	14.5	8.07	2.01688	138	2.31648	3.62	854.7
N_Z_2017	14	3	3.38001	5.892	18.84	5.44	13.27	15	8.15	2.07125	140	2.57125	3.65	942.4
N_Z_2017	15	1	3.43001	5.856	21.27	6.15	14.98	15	8.52	2.12062	145	2.25582	4.13	884.1
N_Z_2017	15	2	3.38001	5.856	21.45	6.2	15.11	15	8.59	2.07125	146	2.20755	4.16	673.1
N_Z_2017	15	3	3.53001	6.094	21.64	6.25	15.24	15.5	8.67	2.175	148	3.266	4.2	778.6
N_Z_2017	16	1	3.48001	6.094	21.82	6.31	15.37	15.5	8.74	2.12562	149	2.76804	4.23	769.7
N_Z_2017	16	2	3.48001	6.094	22.19	6.41	15.63	15.5	8.89	2.12562	151	3.47962	4.3	873.6
N_Z_2017	16	3	3.58001	6.326	22.38	6.47	15.76	16	8.96	2.115	153	2.5662	4.34	821.6
N_Z_2017	17	1	3.83001	7.57	22.56	6.52	15.89	18.5	9.04	2.115	159	3.144	4.38	562.8
N_Z_2017	17	2	3.83001	7.954	22.75	6.57	16.02	18.5	9.11	2.115	160	2.4406	4.41	860
N_Z_2017	17	3	3.28001	8.198	22.93	6.63	16.15	19	9.19	1.5275	162	2.0747	4.45	711.4
N_Z_2017	18	1	3.28001	8.42	23.12	6.68	16.28	19	9.26	1.5275	163	1.7046	4.48	645.8
N_Z_2017	18	2	3.28001	8.42	23.49	6.79	16.55	19	9.41	1.5275	165	1.706	4.56	1183.4
N_Z_2017	18	3	3.38001	8.67	23.67	6.84	16.68	19.5	9.48	1.58688	167	2.77988	4.59	914.6
N_Z_2017	19	1	3.38001	8.658	23.86	6.89	16.81	19.5	9.56	1.57688	168	2.16362	4.63	664.7
N_Z_2017	19	2	3.33001	8.408	24.04	6.95	16.94	19	9.63	1.57688	168	2.86888	4.66	1123.5
N_Z_2017	19	3	3.48001	8.64	24.23	7	17.07	19.5	9.7	1.68563	170	2.17383	4.7	894.1
N_Z_2017	20	1	3.38001	8.64	24.41	7.05	17.2	19.5	9.78	1.58688	171	2.70827	4.74	755
N_Z_2017	20	2	3.38001	8.64	24.78	7.16	17.46	19.5	9.93	1.58688	173	1.94128	4.81	1043.7
N_Z_2017	20	3	3.53001	8.872	24.97	7.22	17.59	20	10	1.69063	175	2.19543	4.84	899.3
N_Z_2017	21	1	3.53001	8.866	25.15	7.27	17.72	20	10.07	1.69063	176	1.86083	4.88	1123.5
N_Z_2017	21	2	3.53001	8.866	22.56	6.52	15.89	20	9.04	1.69063	162	1.85523	4.38	1187.6
N_Z_2017	21	3	3.63001	9.098	21.82	6.31	15.37	20.5	8.74	1.745	159	2.864	4.23	1155.5
N_Z_2017	22	1	3.63001	9.098	22.38	6.47	15.76	20.5	8.96	1.745	162	2.34938	4.34	738.2
N_Z_2017	22	2	3.58001	8.848	22.56	6.52	15.89	20	9.04	1.74	162	3.1948	4.38	809.6
N_Z_2017	22	3	3.73001	9.342	17.69	5.11	12.46	21	9.11	1.79438	165	2.15118	3.43	773.9
N_Z_2017	23	1	3.68001	9.074	17.84	5.15	12.56	20.5	9.19	1.79438	165	2.60798	3.46	911.4
N_Z_2017	23	2	3.63001	9.074	17.98	5.2	12.67	20.5	9.26	1.745	166	2.0084	3.49	781.2
N_Z_2017	23	3	3.73001	9.312	18.13	5.24	12.77	21	9.33	1.79937	168	2.24178	3.52	846.3
N_Z_2017	24	1	3.83001	9.328	18.7	5.4	13.17	21.5	9.63	1.85375	173	1.99695	3.63	736.1
N_Z_2017	24	2	3.78001	9.078	18.99	5.49	13.38	21	9.78	1.84875	174	1.96505	3.68	909.3
N_Z_2017	24	3	3.93001	9.566	19.13	5.53	13.48	22	9.85	1.90812	177	2.87213	3.71	822.7
N_Z_2017	25	1	3.88001	9.316	19.28	5.57	13.58	21.5	9.93	1.90312	177	2.51999	3.74	785.4
N_Z_2017	25	2	3.83001	9.316	19.42	5.61	13.68	21.5	10	1.85375	178	3.52495	3.77	804.3
N_Z_2017	25	3	3.98001	9.554	15.84	4.58	11.16	22	10.07	1.9575	180	2.2765	3.07	794.9
N_Z_2017	26	1	3.93001	9.548	15.95	4.61	11.24	22	10.15	1.90812	181	2.49432	3.09	705.6
N_Z_2017	26	2	3.93001	9.548	16.07	4.64	11.32	22	10.22	1.96812	182	2.25992	3.12	903
N_Z_2017	26	3	4.03001	9.78	16.19	4.68	11.4	22.5	10.3	2.0275	184	2.5163	3.14	804.3
N_Z_2017	27	1	4.03001	9.78	17.49	5.98	14.59	22.5	10.37	2.0225	185	2.1307	4.02	573.3
N_Z_2017	27	2	4.58001	9.53	17.74	6.07	14.8	22	10.52	2.615	186	2.7239	4.07	819
N_Z_2017	27	3	4.78001	10.024	17.87	6.11	14.9	23	10.59	2.71875	189	3.63225	4.1	696.2
N_Z_2017	28	1	3.73001	9.312	18.27	5.28	12.87	21	9.41	1.79937	169	2.42284	3.54	657.3
N_Z_2017	28	2	3.73001	9.312	18.41	5.32	12.97	21	9.48	1.79937	170	3.36097	3.57	895.7
N_Z_2017	28	3	3.83001	9.34	18.56	5.36	13.07	21.5	9.56	1.85375	172	2.26435	3.6	776.5
N_Z_2017	29	1	3.38001	5.892	20.53	5.93	14.46	15	8.22	2.07125	141	2.85425	3.98	541.8
N_Z_2017	29	2	3.33001	5.642	20.71	5.99	14.59	14.5	8.3	2.06625	141	2.41405	4.02	872.6
N_Z_2017	29	3	3.43001	5.874	21.08	6.09	14.85	15	8.44	2.12562	144	2.70803	4.09	707.2
N_Z_2017	30	1	2.63001	5.226	18.79	7.14	17.39	13.5	7.19	1.41875	124	1.57515	4.79	1088.9
N_Z_2017	30	2	2.73001	5.226	18.99	7.21	17.57	13.5	7.26	1.5625	125	1.6833	4.84	717.2
N_Z_2017	30	3	2.73001	5.458	19.18	7.28	17.75	14	7.33	1.51813	127	2.36863	4.89	903
N_K_2018	1	1	3.63001	0.814	17.01	4.606	8.94	8.9	10.1	1.315	76.02	1.60528	25.23	696.8
N_K_2018	1	2	2.32001	0.127	16.83	5.212	12.71	7.79	30.4	3.37125	218.61	5.90725	23.63	781.1
N_K_2018	1	3	3.12001	4.044	17.298	5.6	13.48	18.36	12.7	4.66625	65.877	5.04425	22.88	674.3
N_K_2018	2	1	3.59001	0.5	18.9	5.122	9.1	9.46	10.3	1.41375	168.63	1.89867	17.85	715.4
N_K_2018	2	2	2.25001	0.253	10.116	4.622	12.82	7.79	30.7	3.37125	205.38	3.55645	17.56	587.7
N_K_2018	2	3	3.81001	6.414	14.454	5.16	13.6	18.36	12.8	4.5875	145.11	4.88254	13.65	655.1
N_K_2018	3	1	3.30001	1.838	11.484	3.392	9.26	9.46	10.4	1.41375	137.76	1.57917	13.16	637.8
N_K_2018	3	2	3.39001	0.337	11.124	4.62	17.34	7.79	30.9	3.39125	96.747	3.49853	23.11	500.6
N_K_2018	3	3	3.29001	6.412	13.626	3.688	13.72	18.92	12.9	4.775	233.31	5.6651	19.11	522.5
N_K_2018	4	1	3.45001	3.695	17.802	4.824	14.86	14.47	17	0.88	81.312	1.36186	26.42	631.3
N_K_2018	4	2	2.57001	1.617	17.64	4.778	14.45	11.13	34.3	6.19875	228.9	8.89075	24.76	657.9
N_K_2018	4	3	3.25001	8.251	14.454	4.678	15.48	23.93	14.5	3.48	61.467	3.74928	19.11	663.6
N_K_2018	5	1	3.44001	4.994	13.464	3.648	15.07	15.58	17.3	0.97875	180.39	1.76175	18.9	814.9
N_K_2018	5	2	2.51001	0.768	14.274	4.624	14.56	10.02	34.6	6.20875	51.324	6.51435	18.89	960.1
N_K_2018	5	3	3.85001	9.091	15.57	4.218	15.71	23.93	14.7	3.5	153.93	3.74992	14.7	822.4
N_K_2018	6	1	3.16001	5.084	11.574	3.418	15.28	15.58	17.5	0.96875	155.4	1.07855	14.28	907.1
N_K_2018	6	2	3.50001	2.646	11.574	4.128	13.47	10.02	34.8	6.3075	102.039	6.38688	24.02	363.7
N_K_2018	6	3	3.35001	9.665	11.538	3.124	15.83	24.49	14.9	3.6975	243.6	4.3392	16.18	639.5
N_K_2018	7	1	3.50001	4.685	12.834	3.476	12.05	14.47	17.8	0.89	82.194	1.37981	26.66	617.4
N_K_2018	7	2	2.57001	1.587	17.784	4.816	13.57	11.13	35.1	6.2975	230.37	9.0215	24.95	625.8
N_K_2018	7	3	3.25001	8.489	14.598	4.73	15.95	24.49	15	3.6975	61.908	3.9693	19.32	578.2
N_K_2018	8	1	3.44001	5.244	13.59	3.682	12.21	16.14	18	1.0865	181.86	1.8803	19.08	718.9
N_K_2018	8	2	2.58001	7.383	14.472	4.688	13.67	23.37	35.4	6.22875	52.647	6.47615	19.15	550.4
N_K_2018	8	3	3.37001	9.341	15.75	4.268	14.3	24.49	13.4	3.7075	156.87	3.99518	14.88	724.7
N_K_2018	9	1	3.18001	5.03	11.79	3.486	12.37	15.58	18.2	1.06662	158.34	1.16328	14.56	884.4
N_K_2018	9	2	3.50001	8.748	11.664	4.158	13.77	22.26	35.6	6.505	102.48	6.5851	24.21	852.3
N_K_2018	9	3	3.37001	9.922	11.61	3.596	13.84	25.04	13	3.80625	245.07	4.45335	16.3	903.8
N_K_2018	10	1	3.50001	5.216	12.942	3.508	12.53	15.58	18.5	0.988875	82.635	1.50043	26.89	771
N_K_2018	10	2	2.57001	7.927	20.628	4.888	13.87	23.93	35.9	6.3075	233.31	9.0635	25.33	298.4
N_K_2018	10	3	3.30001	8.722	14.76	5.464	14.19	25.04	13.3	3.80625	63.672	3.99849	19.53	601
N_K_2018	11	1	3.18001	5.646	9.612	2.842	12.86	16.14	19	1.0875	161.28	1.67178	14.84	820.4
N_K_2018	11	2	3.50001	9.627	13.428	4.19	12.71	23.37	15	6.525	103.362	6.792	24.39	786
N_K_2018	11	3	3.37001	10.184	11.7	3.622	11.22	25.6	13.5	3.915	246.54	4.20684	16.42	922.2
N_K_2018	12	1	3.47001	5.878	9.792	2.896	13.35	16.7	19.7	1.9475	165.69	2.04578	15.12	991.8
N_K_2018	12	2	3.57001	9.895	13.518	4.222	15.52	23.93	9.5	6.54375	104.685	6.63663	24.57	826.8
N_K_2018	12	3	3.40001	10.16	11.79	3.648	9.7	25.6	13.9	3.915	249.48	4.5738	16.54	949.9
N_K_2018	13	1	3.81001	5.25	13.176	3.57	13.51	16.14	19.9	1.87875	84.84	2.41221	27.37	776.5
N_K_2018	13	2	2.63001	6.785	20.934	4.962	15.95	20.59	8.3	5.635	237.72	6.507	25.7	286.8
N_K_2018	13	3	3.34001	10.058	13.446	3.964	9.78	25.6	14	3.915	64.995	4.21668	19.95	597
N_K_2018	14	1	3.74001	5.247	15.084	4.086	13.67	17.25	20.2	2.155	186.27	2.8786	21.17	810.8
N_K_2018	14	2	2.65001	6.455	17.244	4.884	16.16	20.59	8.4	5.4675	55.734	5.7475	19.95	743.6
N_K_2018	14	3	3.44001	9.758	16.506	5.106	9.86	25.6	14.1	3.925	164.22	4.24548	17.8	810
N_K_2018	15	1	3.54001	5.506	13.302	3.6	14	16.7	20.6	1.9775	85.722	2.10044	27.61	695.9
N_K_2018	15	2	2.63001	7.7	18.774	4.45	16.58	21.7	8.6	5.655	217.14	5.74824	23.06	585.6
N_K_2018	15	3	3.41001	10.314	13.59	4.006	10.01	26.16	14.3	4.02375	66.318	4.79145	23.04	669.2
N_K_2018	16	1	3.50001	5.187	15.354	4.158	14.16	17.25	20.9	2.175	190.68	2.67819	21.55	669.6
N_K_2018	16	2	2.67001	6.401	17.46	4.948	12.75	20.59	8.7	5.665	56.175	6.677	20.22	687.6
N_K_2018	16	3	3.44001	9.722	16.686	5.164	10.17	25.6	14.5	4.03375	164.22	4.23247	18	780.6
N_K_2018	17	1	3.22001	1.39	9.936	3.13	14.33	2.78	21.1	2.175	170.1	2.77332	17.25	443
N_K_2018	17	2	3.57001	8.195	13.716	4.284	13.07	20.59	8.9	5.76375	113.505	5.98115	24.93	748.1
N_K_2018	17	3	3.40001	9.935	15.3	4.734	10.24	26.71	14.6	4.1325	252.42	4.45634	19.31	611.4
N_K_2018	18	1	3.58001	1.39	13.41	3.632	10.87	2.78	21.4	2.185	87.045	2.3038	27.85	561.9
N_K_2018	18	2	2.66001	7.802	18.162	4.304	13.23	21.7	9	5.76375	212.73	5.85789	22.3	931.5
N_K_2018	18	3	3.41001	10.284	13.734	4.048	10.32	26.16	14.7	4.1225	67.2	5.0072	23.28	868.9
N_K_2018	19	1	3.54001	1.67	17.694	4.196	10.99	3.34	21.6	2.28375	192.15	2.80269	21.74	523.2
N_K_2018	19	2	2.67001	6.248	17.694	5.014	13.39	21.7	9.1	5.77375	57.057	6.88975	20.48	977.4
N_K_2018	19	3	3.44001	9.966	16.866	5.222	10.4	26.16	14.9	4.05375	165.69	4.28487	18.2	768.5
N_K_2018	20	1	3.27001	1.67	11.556	3.186	11.7	3.34	21.8	2.27375	174.51	2.87639	17.56	656.8
N_K_2018	20	2	3.61001	8.378	13.824	4.316	13.56	21.7	9.2	5.8725	115.269	6.1089	25.12	821.6
N_K_2018	20	3	3.42001	9.911	15.408	4.768	8.48	26.71	15	4.33	256.83	4.6572	19.45	854.4
N_K_2018	21	1	3.01001	1.39	15.462	3.662	11.82	2.78	22.1	2.195	87.927	2.31686	28.08	884.4
N_K_2018	21	2	2.66001	7.482	18.63	4.414	13.72	22.26	9.4	5.5925	217.14	5.68754	22.87	1033.2
N_K_2018	21	3	3.41001	10.529	13.878	4.09	8.54	26.71	15.1	4.1325	68.082	5.0253	23.52	993.2
N_K_2018	22	1	3.54001	1.95	17.856	4.232	11.95	3.9	22.3	2.3825	193.62	2.90759	21.92	642.2
N_K_2018	22	2	2.71001	6.468	17.928	5.08	13.88	22.26	9.5	2.8575	58.38	3.9695	20.75	637.3
N_K_2018	22	3	3.48001	10.211	17.046	5.278	8.6	26.71	15.2	4.1525	168.63	4.38758	18.4	735.2
N_K_2018	23	1	3.29001	1.67	11.754	3.242	12.08	3.34	22.6	2.28375	177.45	2.89071	17.86	717.4
N_K_2018	23	2	3.61001	8.36	13.914	4.346	14.2	21.7	9.7	3.14375	115.71	3.31895	25.3	679.7
N_K_2018	23	3	3.46001	10.447	15.516	4.202	8.67	27.83	15.3	4.35	256.83	4.7276	19.58	727.4
N_K_2018	24	1	3.57001	1.95	18.018	4.268	8.76	3.9	23	2.3925	196.56	2.51958	22.11	579.4
N_K_2018	24	2	2.74001	6.408	15.894	5.144	14.52	22.26	9.9	3.055	59.262	3.18046	21.01	791.1
N_K_2018	24	3	3.52001	10.139	17.424	4.72	11.25	26.71	15.6	5.78375	155.4	6.38225	18.8	707.1
N_K_2018	25	1	3.29001	1.95	11.97	3.298	8.85	3.9	23.3	2.3925	180.39	2.8497	18.17	683.3
N_K_2018	25	2	3.61001	8.868	11.088	3.956	14.69	22.26	10	3.15375	87.045	4.39375	10.47	633.1
N_K_2018	25	3	3.46001	10.698	15.624	4.23	11.32	28.38	15.7	5.97125	258.3	6.28553	19.72	755.2
N_K_2018	26	1	3.28001	1.95	15.714	4.996	8.95	3.9	23.5	2.4125	90.132	2.9903	28.56	555.4
N_K_2018	26	2	2.68001	8.53	12.888	3.49	14.85	22.82	10.1	3.15375	221.55	3.33455	18.08	785.6
N_K_2018	26	3	3.50001	11.029	14.148	3.652	11.4	27.83	15.8	5.8725	70.287	6.2541	24	691.3
N_K_2018	27	1	3.85001	2.225	18.162	4.304	9.04	4.45	23.8	2.61	198.03	2.7387	22.3	498.8
N_K_2018	27	2	2.74001	3.288	16.092	5.21	15.17	16.14	10.3	3.16375	60.144	3.29047	21.28	644.7
N_K_2018	27	3	3.52001	10.669	17.604	4.77	11.48	27.83	16	5.8825	156.87	6.6619	19	661.4
N_K_2018	28	1	3.01001	1.67	15.588	4.954	8.67	3.34	22.8	2.29375	88.809	2.87884	28.32	571.8
N_K_2018	28	2	2.66001	7.732	16.434	4.45	14.36	22.82	9.8	3.045	217.14	4.221	23.06	705
N_K_2018	28	3	3.45001	11.059	14.022	3.614	11.09	27.83	15.4	4.48	69.405	4.67512	23.76	737.6
N_K_2018	29	1	3.47001	5.584	9.756	3.074	13.84	16.7	20.4	1.9575	167.16	2.5515	16.94	471.3
N_K_2018	29	2	3.57001	7.927	13.626	4.252	16.37	20.03	8.5	5.75375	113.064	6.01755	24.75	686.9
N_K_2018	29	3	3.40001	9.708	15.084	4.668	9.93	26.16	14.2	4.02375	250.95	4.42775	19.04	671.8
N_K_2018	30	1	3.74001	5.008	14.958	4.05	13.19	16.7	19.4	1.365	186.27	1.48398	20.98	947.3
N_K_2018	30	2	2.60001	8.173	17.01	4.818	15.31	23.93	9.4	6.535	53.97	6.63778	19.68	564.5
N_K_2018	30	3	3.40001	9.508	16.308	5.05	9.63	25.04	13.8	3.81625	159.81	4.63553	15.4	857.9
N_K_2019	1	1	3.1	2.52096	16.3856	3.9424	11.2885	0.855	8.71111	0.611	123.5	0.815385	0.318536	557.44
N_K_2019	1	2	3.5	2.79568	23.6194	5.32058	13.099	0.5225	18.2	1.128	69.825	2.64622	0.324388	639.6
N_K_2019	1	3	3.45	2.76456	20.2058	6.14635	15.132	1.425	8.94444	1.833	137.75	2.16656	0.391924	658.32
N_K_2019	2	1	3.3	2.55328	16.6782	4.0128	11.4901	0.9025	8.86667	0.658	126.35	1.51105	0.324224	747.76
N_K_2019	2	2	3.5	2.35055	23.8212	5.36605	13.2109	0.5225	18.3556	1.128	70.395	1.36183	0.327161	1112.8
N_K_2019	2	3	3.4	2.76456	20.3815	6.19979	15.2636	1.425	9.02222	1.786	138.7	2.28626	0.395332	731.12
N_K_2019	3	1	3.3	2.56944	16.9708	4.0832	11.6916	0.9025	9.02222	0.658	128.25	0.831877	0.329912	902.72
N_K_2019	3	2	3.5	2.35055	24.0231	5.41153	17.8696	0.5225	18.5111	1.128	70.965	1.25069	0.493435	651.04
N_K_2019	3	3	3.55	2.79127	20.5572	6.25324	15.3951	1.4725	9.1	1.88	140.6	2.87286	0.398741	729.04
N_K_2019	4	1	2.755	1.75376	19.8573	5.38251	16.0164	11.22	10.4133	0.3535	45.264	0.502985	5.15167	1093.04
N_K_2019	4	2	3.363	2.43702	19.734	4.36078	14.2991	7.65	19.36	2.222	77.004	3.80286	2.86921	457.6
N_K_2019	4	3	3.23	1.7957	22.4603	6.70219	16.681	19.89	9.68	1.4645	157.32	1.86724	4.83009	712.4
N_K_2019	5	1	2.945	1.80032	20.137	5.45832	16.242	11.73	10.56	0.404	46.092	1.24676	5.22423	692.64
N_K_2019	5	2	3.306	2.43702	19.8835	4.39382	14.4074	7.14	19.5067	2.222	77.28	2.55135	2.89095	970.32
N_K_2019	5	3	3.23	1.7957	22.8006	6.80374	16.9337	19.89	9.82667	1.4645	159.16	2.01286	4.90327	375.44
N_K_2019	6	1	2.945	1.81584	20.4166	5.53413	16.4676	11.73	10.7067	0.404	46.644	0.545516	5.29679	541.84
N_K_2019	6	2	3.363	2.43702	20.033	4.42686	14.5157	7.14	19.6533	2.2725	77.832	2.45513	2.91268	989.04
N_K_2019	6	3	3.3725	1.82136	22.9708	6.85451	17.0601	20.4	9.9	1.5655	161	2.60032	4.93986	980.72
N_K_2019	7	1	2.755	1.81584	20.6963	5.60994	16.6932	11.22	10.8533	0.3535	46.92	0.508277	5.36935	710.32
N_K_2019	7	2	3.42	2.48833	20.1825	4.45989	14.624	7.65	19.8	2.2725	78.66	3.87167	2.93442	941.2
N_K_2019	7	3	3.3725	1.83418	23.1409	6.90529	17.1865	20.4	9.97333	1.5655	161.92	1.98502	4.97645	360.88
N_K_2019	8	1	3.135	1.84688	20.976	5.68575	16.9187	12.24	11	0.4545	48.024	1.31627	5.4419	846.56
N_K_2019	8	2	4.332	2.48833	20.332	4.49293	14.7324	16.32	19.9467	2.222	83.904	2.56489	2.95616	864.24
N_K_2019	8	3	3.3725	1.83418	20.7588	6.19445	15.4173	20.4	8.94667	1.5655	149.04	2.04481	4.46417	666.64
N_K_2019	9	1	2.945	1.8624	21.2557	5.76156	17.1443	11.73	11.1467	0.404	48.3	0.548684	5.51446	865.28
N_K_2019	9	2	4.389	2.48833	20.4815	4.52597	14.8407	15.81	20.0933	2.323	84.18	2.48264	2.97789	851.76
N_K_2019	9	3	3.4675	1.85983	20.0782	5.99135	14.9118	20.91	8.65333	1.616	146.28	2.69277	4.31781	1172.08
N_K_2019	10	1	2.945	1.8624	21.5354	5.83737	17.3699	11.73	11.2933	0.404	48.852	0.562746	5.58702	1112.8
N_K_2019	10	2	4.446	2.51398	20.631	4.559	14.949	16.83	20.24	2.2725	85.284	3.88998	2.99963	1033.76
N_K_2019	10	3	3.8325	2.05157	22.8265	6.79038	16.8673	19.68	9.76963	1.744	165.24	2.23393	4.16713	1176.24
N_K_2019	11	1	3.465	2.10576	24.4963	6.61941	19.6583	11.52	12.757	0.4905	55.692	0.95343	5.39495	900.64
N_K_2019	11	2	4.914	2.77316	11.818	4.61899	15.116	15.36	9.28519	2.507	74.97	2.9151	2.58792	796.64
N_K_2019	11	3	3.9375	2.06572	18.0474	5.3687	13.3359	20.16	9.93111	1.7985	168.3	2.23847	3.29468	894.4
N_K_2019	12	1	4.2	2.36256	25.4266	6.87078	20.4048	12	13.2415	0.8175	57.834	0.911686	5.59983	694.72
N_K_2019	12	2	5.04	2.8439	14.4266	5.63857	18.4526	15.84	5.89407	2.5615	108.12	2.69135	3.15916	803.92
N_K_2019	12	3	3.9375	2.12231	18.4876	5.49964	13.6611	20.16	10.1733	1.7985	171.36	3.08533	3.37503	750.36
N_K_2019	13	1	3.99	2.36256	25.7366	6.95457	20.6537	11.52	13.403	0.763	58.14	0.935025	5.66812	668.72
N_K_2019	13	2	5.103	2.8722	14.8219	5.79305	18.9582	16.32	6.05556	2.5615	111.18	3.13643	3.24571	684.32
N_K_2019	13	3	3.9375	2.12231	18.6343	5.54329	13.7695	20.16	10.2541	1.7985	172.38	2.31943	3.40182	873.6
N_K_2019	14	1	4.41	2.3968	26.0467	7.03836	20.9025	12.48	13.5644	0.872	59.364	1.46034	5.73641	702.52
N_K_2019	14	2	5.04	2.8722	15.0195	5.87029	19.2109	16.32	6.1363	2.507	112.2	2.935	3.28899	768.56
N_K_2019	14	3	3.9375	2.12231	18.7811	5.58694	13.878	20.16	10.3348	1.7985	173.4	2.25244	3.42861	673.4
N_K_2019	15	1	4.2	2.3968	26.6669	7.20594	21.4002	12	13.8874	0.8175	60.282	0.945925	5.87299	868.4
N_K_2019	15	2	5.166	2.92879	15.4148	6.02477	19.7165	16.8	6.29778	2.5615	115.26	2.69547	3.1619	763.36
N_K_2019	15	3	4.0425	2.53263	19.0745	5.67424	14.0948	20.64	10.4963	1.853	176.46	3.20185	3.48218	672.88
N_K_2019	16	1	4.41	2.43104	26.977	7.28973	21.649	12.48	14.0489	0.872	61.2	1.04901	5.94128	578.76
N_K_2019	16	2	5.103	2.92879	15.6124	6.10201	15.1574	16.32	6.37852	2.5615	115.26	3.22935	3.08773	695.24
N_K_2019	16	3	3.99	2.53263	19.368	5.76153	14.3116	20.16	10.6578	1.853	177.48	2.39874	3.53575	770.64
N_K_2019	17	1	2.1	2.46528	27.287	7.37352	21.8978	1.92	14.2104	0.872	55.08	1.6087	6.00957	687.44
N_K_2019	17	2	5.166	2.92879	16.0076	6.25649	15.5411	16.32	6.54	2.616	117.3	2.9482	3.1659	583.44
N_K_2019	17	3	4.1475	2.56093	19.5147	5.80518	14.4201	21.12	10.7385	1.9075	180.54	2.37541	3.56254	852.8
N_K_2019	18	1	2.1	2.46528	27.5971	7.45731	16.61	1.92	14.3719	0.872	55.692	0.996299	4.55839	782.6
N_K_2019	18	2	5.229	2.95709	16.2052	6.33373	15.733	16.8	6.62074	2.616	119.34	2.72736	3.20499	760.24
N_K_2019	18	3	4.095	2.56093	19.6614	5.84883	14.5285	20.64	10.8193	1.9075	180.54	3.30286	3.58932	666.64
N_K_2019	19	1	2.31	2.49952	27.9072	7.5411	16.7966	2.4	14.5333	0.9265	56.61	1.1085	5.31878	498.16
N_K_2019	19	2	5.229	2.95709	16.4029	6.41097	15.9249	16.8	6.70148	2.616	120.36	3.35354	3.24407	1003.08
N_K_2019	19	3	4.0425	2.56093	19.8081	5.89248	14.6369	20.64	10.9	1.853	181.56	2.29854	3.61611	705.64
N_K_2019	20	1	2.31	2.49952	22.2768	6.01965	17.8771	2.4	14.6948	0.9265	57.222	1.69049	4.2457	773.24
N_K_2019	20	2	4.41	2.95709	16.6005	6.48821	16.1167	16.8	6.78222	2.6705	121.38	3.03197	3.28316	1059.24
N_K_2019	20	3	4.2	2.57507	16.1539	4.80543	11.9367	21.12	10.9807	1.962	183.6	2.34926	2.94901	745.16
N_K_2019	21	1	2.1	2.49952	22.5216	6.0858	18.0736	1.92	14.8563	0.872	57.528	1.00085	4.29235	744.64
N_K_2019	21	2	4.4625	2.58922	16.7981	6.56545	16.3086	17.28	6.86296	2.6705	123.42	2.76266	3.32224	755.56
N_K_2019	21	3	4.1475	2.58922	16.2727	4.84077	12.0245	21.12	11.0615	1.9075	184.62	3.04582	2.97069	1041.56
N_K_2019	22	1	2.625	2.53376	22.7664	6.15195	18.27	2.88	15.0178	1.0355	58.752	1.21999	4.33901	626.6
N_K_2019	22	2	3.15	2.61752	16.9958	6.64269	16.5005	17.28	6.9437	1.308	124.44	2.04264	3.36133	613.6
N_K_2019	22	3	4.1475	2.58922	16.3915	4.8761	12.1122	21.12	11.1422	1.9075	185.64	2.36772	2.99238	952.235
N_K_2019	23	1	2.31	2.568	23.0112	6.2181	18.4665	2.4	15.1793	0.9265	59.058	1.72687	4.38566	983.135
N_K_2019	23	2	3.2025	2.61752	17.391	6.79718	16.8842	16.8	7.10519	1.417	125.46	1.68491	3.4395	885.8
N_K_2019	23	3	4.2525	2.61752	16.5103	4.91144	12.2	21.6	11.223	1.962	187.68	2.47188	3.01406	1084.08
N_K_2019	24	1	2.625	2.61936	19.8288	5.66244	13.3957	2.88	15.5022	1.0355	60.588	1.17193	3.16431	763.745
N_K_2019	24	2	3.2025	2.64582	17.7862	6.95166	17.2679	17.28	7.26667	1.3625	128.52	1.46525	3.51767	805.975
N_K_2019	24	3	4.83	2.61752	18.0978	6.3735	15.8318	21.12	11.4652	2.616	189.72	3.61777	3.91131	697.825
N_K_2019	25	1	2.625	2.61936	20.0354	5.72142	13.5353	2.88	15.6637	1.0355	61.2	1.22622	3.19728	897.13
N_K_2019	25	2	3.255	2.64582	17.9839	7.0289	17.4598	17.28	7.34741	1.417	129.54	2.23584	3.55675	877.045
N_K_2019	25	3	5.04	2.63167	18.2252	6.41839	15.9433	22.08	11.5459	2.725	192.78	3.12984	3.93885	882.195
N_K_2019	26	1	2.625	2.61936	20.2419	5.78041	13.6748	2.88	15.8252	1.0355	61.812	1.87225	3.23024	1133.52
N_K_2019	26	2	3.3075	2.67412	18.1815	7.10614	17.6516	17.76	7.42815	1.417	131.58	1.69329	3.59584	759.11
N_K_2019	26	3	4.935	2.65997	18.3527	6.46327	16.0548	21.6	11.6267	2.6705	192.78	3.19115	3.96639	862.42
N_K_2019	27	1	2.835	2.6536	20.4485	5.83939	13.8143	3.36	15.9867	1.09	62.73	1.23249	3.2632	791.265
N_K_2019	27	2	2.73	2.70241	18.5768	7.26062	18.0354	12.48	7.58963	1.417	122.4	1.52192	3.67401	838.345
N_K_2019	27	3	4.935	2.65997	18.4801	6.50815	16.1663	21.6	11.7074	2.6705	193.8	3.65161	3.99394	809.99
N_K_2019	28	1	2.31	2.568	19.6223	5.60346	13.2562	2.4	15.3407	0.9265	59.67	1.11348	3.13135	616.455
N_K_2019	28	2	3.255	2.64582	17.5886	6.87442	17.076	17.76	7.18593	1.3625	128.52	2.14069	3.47858	924.425
N_K_2019	28	3	4.2525	2.61752	17.8429	6.28374	15.6088	21.6	11.3037	1.962	188.7	2.48914	3.85622	693.705
N_K_2019	29	1	4.2	2.3968	26.3568	7.12215	21.1513	12	13.7259	0.8175	59.67	1.41358	5.8047	733.72
N_K_2019	29	2	5.103	2.8722	15.2171	5.94753	19.4637	15.84	6.21704	2.616	112.2	3.01912	3.12136	779.48
N_K_2019	29	3	4.0425	2.51848	18.9278	5.63059	13.9864	20.64	10.4156	1.853	175.44	2.28948	3.45539	650.52
N_K_2019	30	1	3.675	2.14	25.1165	6.78699	20.156	12	13.08	0.545	57.222	0.637896	5.53154	735.28
N_K_2019	30	2	4.977	2.8439	14.229	5.56133	18.1998	15.84	5.81333	2.507	107.1	2.63581	3.11589	718.64
N_K_2019	30	3	3.8325	2.09402	18.3409	5.456	13.5527	19.68	10.0926	1.744	169.32	2.404	3.34825	722.28
N_Sh_2014	1	1	2.48001	2.376	13.2	3.96	15.55	7.5	5.93	0.54875	95	0.77717	4.42	553.4
N_Sh_2014	1	2	2.48001	2.376	13.53	4.06	15.94	7.5	6.07	0.54375	97	2.83695	4.53	705.6
N_Sh_2014	1	3	2.68001	2.608	13.86	4.16	16.33	8	6.22	0.598125	100	0.881925	4.64	629.5
N_Sh_2014	2	1	2.68001	2.608	14.19	4.26	16.72	8	6.37	0.598125	102	1.53593	4.75	720.3
N_Sh_2014	2	2	2.48001	2.358	14.52	4.36	11.59	7.5	6.52	0.54875	103	0.79095	3.29	764.4
N_Sh_2014	2	3	2.78001	2.84	14.85	4.46	11.85	8.5	6.67	0.603125	107	0.983125	3.37	742.4
N_Sh_2014	3	1	2.68001	2.578	15.18	4.55	12.11	8	6.81	0.603125	108	0.770125	3.44	744.5
N_Sh_2014	3	2	2.68001	2.578	15.51	4.65	12.38	8	6.96	0.603125	110	0.773625	3.52	706.7
N_Sh_2014	3	3	2.88001	2.81	15.84	4.75	12.64	8.5	7.11	0.6575	113	1.3925	3.59	725.6
N_Sh_2014	4	1	2.88001	2.798	14.7	4.41	11.73	8.5	7.26	0.6575	115	0.9098	3.33	849.5
N_Sh_2014	4	2	2.88001	2.798	15	4.5	11.97	8.5	7.41	0.6525	117	3.1593	3.4	609
N_Sh_2014	4	3	3.08001	3.03	15.3	4.59	12.21	9	7.56	0.711875	120	1.02387	3.47	729.2
N_Sh_2014	5	1	3.08001	3.024	15.6	4.68	12.45	9	7.7	0.706875	122	1.69387	3.54	625.8
N_Sh_2014	5	2	2.98001	3.024	14.84	3.82	10.15	9	7.85	0.6575	124	0.8771	2.88	777
N_Sh_2014	5	3	3.28001	3.25	15.12	3.89	10.34	9.5	8	0.76125	127	1.08205	2.94	701.4
N_Sh_2014	6	1	3.08001	3	16.94	3.87	10.98	9	8.15	0.711875	128	0.845175	3.29	955.5
N_Sh_2014	6	2	3.08001	3	17.25	3.94	11.18	9	8.3	0.711875	130	0.847575	3.35	667.8
N_Sh_2014	6	3	3.28001	3.232	17.56	4.01	11.38	9.5	8.44	0.76625	133	1.65925	3.41	811.7
N_Sh_2014	7	1	3.28001	3.226	17.86	4.08	11.58	9.5	8.59	0.71125	135	0.99493	3.47	945
N_Sh_2014	7	2	3.28001	3.226	18.17	4.15	11.78	9.5	8.74	0.71125	137	3.43125	3.53	570.2
N_Sh_2014	7	3	3.48001	3.788	18.48	4.22	11.98	10	8.89	0.765625	140	1.14142	3.59	757.6
N_Sh_2014	8	1	2.38001	4.004	18.79	4.29	12.17	10	9.04	0.2225	142	1.1081	3.65	681.5
N_Sh_2014	8	2	2.38001	4.004	19.1	4.36	12.37	10	9.19	0.2175	144	0.5419	3.71	668.9
N_Sh_2014	8	3	2.58001	4.23	19.4	4.44	12.57	10.5	9.33	0.281875	147	0.602675	3.77	675.2
N_Sh_2014	9	1	2.58001	4.224	19.71	4.51	16.22	10.5	9.48	0.271875	149	0.413875	4.87	738.2
N_Sh_2014	9	2	2.38001	3.974	17.29	3.95	14.23	10	9.63	0.2225	150	0.3667	4.27	643.7
N_Sh_2014	9	3	2.88001	4.456	17.56	4.01	14.45	11	9.78	0.380625	154	1.27163	4.33	690.9
N_Sh_2014	10	1	2.58001	4.194	17.82	3.56	13.85	10.5	9.93	0.281875	155	0.632995	4.4	819
N_Sh_2014	10	2	2.58001	4.194	18.09	3.62	14.06	10.5	10.07	0.281875	47.1	1.43748	4.47	945
N_Sh_2014	10	3	2.88001	4.426	18.35	3.67	14.26	11	10.22	0.385625	48	0.811225	4.53	882
N_Sh_2014	11	1	2.88001	4.414	21.28	5.59	16.28	11	10.37	0.385625	48.6	1.28382	4.98	740.3
N_Sh_2014	11	2	2.88001	4.414	21.58	5.67	16.51	11	10.52	0.380625	49.2	0.720225	5.05	678.3
N_Sh_2014	11	3	3.08001	4.634	21.89	5.75	16.74	11.5	10.67	0.44	50.1	0.9192	5.12	709.3
N_Sh_2014	12	1	3.08001	4.628	22.19	5.83	16.98	11.5	10.81	0.435	50.7	0.5911	5.19	809.6
N_Sh_2014	12	2	2.88001	4.378	22.5	5.91	17.21	11	10.96	0.385625	51	0.543825	5.26	742.4
N_Sh_2014	12	3	3.28001	4.86	22.8	5.99	17.44	12	11.11	0.489375	52.2	1.64438	5.34	776
N_Sh_2014	13	1	3.08001	4.598	23.1	6.06	17.67	11.5	11.26	0.44	52.5	0.82088	5.41	624.8
N_Sh_2014	13	2	3.08001	4.598	23.41	6.14	17.91	11.5	11.41	0.44	53.1	1.6488	5.48	735
N_Sh_2014	13	3	3.28001	4.83	23.71	6.22	18.14	12	11.56	0.494375	54	0.974775	5.55	679.9
N_Sh_2014	14	1	3.28001	4.818	24.02	6.3	18.37	12	11.7	0.519375	54.6	1.53158	5.62	805.4
N_Sh_2014	14	2	3.28001	4.818	24.32	6.38	18.6	12	11.85	0.514375	55.2	0.895775	5.69	676.2
N_Sh_2014	14	3	3.48001	5.05	24.62	6.46	18.84	12.5	12	0.57375	56.1	1.10975	5.76	740.8
N_Sh_2014	15	1	3.98001	4.924	24.93	6.54	19.07	12.5	12.15	0.815625	56.7	0.990625	5.83	850.5
N_Sh_2014	15	2	3.78001	4.674	25.23	6.62	19.3	12	12.3	0.76625	57	0.94345	5.9	723.5
N_Sh_2014	15	3	4.18001	5.156	25.54	6.7	19.54	13	12.44	0.87	58.2	2.162	5.98	787
N_Sh_2014	16	1	3.98001	4.906	25.84	6.78	19.77	12.5	12.59	0.820625	58.5	1.2162	6.05	621.6
N_Sh_2014	16	2	3.98001	4.906	26.14	6.86	20	12.5	12.74	0.820625	59.1	2.08303	6.12	692
N_Sh_2014	16	3	4.18001	5.138	26.45	6.94	20.23	13	12.89	0.875	60	1.402	6.19	656.8
N_Sh_2014	17	1	3.16001	3	26.35	5.64	18.44	6	18.37	2.22938	78	3.44677	5.41	497.7
N_Sh_2014	17	2	3.28001	3	26.56	5.68	18.58	6	18.52	2.33812	78.6	2.62692	5.46	508.2
N_Sh_2014	17	3	3.34001	1.792	26.78	5.73	18.73	6.5	18.67	2.33812	79.5	2.69732	5.5	503
N_Sh_2014	18	1	3.22001	1.792	20.64	4.42	14.44	6.5	18.81	2.23937	80.1	2.39827	4.24	1123.5
N_Sh_2014	18	2	3.34001	1.792	20.8	4.45	14.55	6.5	18.96	2.34313	80.7	2.50333	4.27	902
N_Sh_2014	18	3	3.40001	2.006	20.96	4.49	14.67	7	19.11	2.34313	81.6	3.39963	4.31	1012.7
N_Sh_2014	19	1	3.40001	2.006	21.13	4.52	14.78	7	19.26	2.34313	82.2	2.88762	4.34	735
N_Sh_2014	19	2	3.40001	1.756	21.29	4.56	14.89	6.5	19.41	2.3975	82.5	3.9263	4.37	689.9
N_Sh_2014	19	3	3.52001	2.244	21.45	4.59	14.74	7.5	19.56	2.3975	83.7	2.8025	2.81	712.4
N_Sh_2014	20	1	2.68001	1.75	20.25	5.62	13.04	3.5	14.81	1.0875	62.1	1.8513	3.43	740.3
N_Sh_2014	20	2	2.58001	1.5	20.45	5.67	13.17	3	14.96	1.0875	62.4	1.3695	3.47	663.6
N_Sh_2014	20	3	2.88001	2	20.66	5.73	13.3	4	15.11	1.14187	63.6	1.67627	3.5	701.9
N_Sh_2014	21	1	2.68001	1.75	20.86	5.79	14.1	3.5	15.26	1.0925	63.9	1.2252	3.71	690.9
N_Sh_2014	21	2	2.68001	1.75	21.06	5.84	14.24	3.5	15.41	1.0925	64.5	1.2443	3.75	865.2
N_Sh_2014	21	3	2.88001	2	24.1	6.68	16.29	4	15.56	1.14688	65.4	2.36338	4.29	778.1
N_Sh_2014	22	1	2.88001	2	24.33	6.75	16.45	4	15.7	1.14688	66	1.6075	4.33	618.5
N_Sh_2014	22	2	2.88001	2	24.56	6.81	16.61	4	15.85	1.14688	66.6	2.53368	4.37	769.7
N_Sh_2014	22	3	3.08001	2.25	24.79	6.88	16.76	4.5	16	1.20125	67.5	1.70165	4.41	694.1
N_Sh_2014	23	1	3.08001	2.25	25.02	6.94	16.92	4.5	16.15	1.20125	68.1	2.15525	4.45	350.7
N_Sh_2014	23	2	3.08001	2.25	25.25	7	17.07	4.5	16.3	1.19625	68.7	1.44465	4.49	827.4
N_Sh_2014	23	3	3.28001	2.5	25.47	7.07	17.23	5	16.44	1.25562	69.6	1.67002	4.54	589.1
N_Sh_2014	24	1	3.28001	2.5	23.8	5.09	12.42	5	16.59	1.25062	70.2	1.40192	3.27	951.3
N_Sh_2014	24	2	3.08001	2.25	24.01	5.14	12.53	4.5	16.74	1.20125	70.5	1.35385	3.3	770.7
N_Sh_2014	24	3	3.38001	2.5	24.23	5.18	12.64	5	16.89	1.305	71.4	2.527	3.33	861
N_Sh_2014	25	1	3.28001	2.5	24.44	5.23	12.75	5	17.04	1.25562	72	1.74012	3.36	693
N_Sh_2014	25	2	3.28001	2.5	24.65	5.28	12.86	5	17.19	1.25562	72.6	2.69562	3.39	887.3
N_Sh_2014	25	3	3.48001	2.75	24.86	5.32	12.97	5.5	17.33	1.31	73.5	1.8116	3.41	790.1
N_Sh_2014	26	1	3.48001	2.75	25.08	5.37	13.08	5.5	17.48	1.31	74.1	2.4692	3.44	844.2
N_Sh_2014	26	2	3.48001	2.75	25.29	5.41	17.69	5.5	17.63	1.39	74.7	1.7498	5.19	690.9
N_Sh_2014	26	3	3.68001	3	25.5	5.46	17.84	6	17.78	1.43938	75.6	1.88658	5.24	767.6
N_Sh_2014	27	1	3.68001	3	25.71	5.5	17.99	6	17.93	1.43938	76.2	1.63748	5.28	674.1
N_Sh_2014	27	2	3.10001	2.75	25.93	5.55	18.14	5.5	18.07	2.23937	76.5	2.43907	5.32	672
N_Sh_2014	27	3	3.22001	1.822	26.14	5.59	18.29	6.5	18.22	2.23937	77.7	3.13887	5.37	673.1
N_Sh_2014	28	1	4.68001	9.756	17.99	6.16	15	22.5	10.67	2.46937	189	3.11137	4.13	819
N_Sh_2014	28	2	4.68001	9.756	18.12	6.2	15.11	22.5	10.74	2.47438	190	3.71877	4.16	936.6
N_Sh_2014	28	3	4.78001	10	18.24	6.24	15.21	23	10.81	2.95875	192	3.36871	4.19	877.8
N_Sh_2014	29	1	2.683	4.393	20.498	4.69	16.869	10.92	9.859	0.283	154.96	1.16908	5.065	993.72
N_Sh_2014	29	2	2.475	4.133	17.982	4.108	14.799	10.4	10.015	0.231	156	0.51908	4.441	694.512
N_Sh_2014	29	3	2.995	4.634	18.262	4.17	15.028	11.44	10.171	0.396	160.16	0.70136	4.503	844.168
N_Sh_2014	30	1	2.683	4.362	18.533	3.702	14.404	10.92	10.327	0.293	161.2	0.44754	4.576	982.8
N_Sh_2014	30	2	2.683	4.362	18.814	3.765	14.622	10.92	10.473	0.293	48.984	0.44983	4.649	593.008
N_Sh_2014	30	3	2.995	4.603	19.084	3.817	14.83	11.44	10.629	0.401	49.92	0.8996	4.711	787.904
N_Sh_2015	1	1	3.18001	0.181	9.972	4.354	12.44	7.79	7.2	0.97875	118.65	1.0749	12.32	450.6
N_Sh_2015	1	2	3.28001	1.95	15.84	5.038	9.22	3.9	24.2	2.62	91.014	4.808	28.8	613.8
N_Sh_2015	1	3	2.72001	5.446	12.996	3.518	15.49	16.7	10.6	3.2525	221.55	3.53834	18.23	495.5
N_Sh_2015	2	1	3.50001	0.985	14.292	3.162	12.75	7.79	7.4	0.98875	70.728	1.60003	21.21	648.3
N_Sh_2015	2	2	3.85001	2.785	18.468	4.378	9.31	5.57	24.5	2.70875	200.97	2.96995	22.68	601.7
N_Sh_2015	2	3	2.38001	3.508	16.29	5.274	15.65	16.7	10.7	3.17375	61.467	3.55471	21.55	645.9
N_Sh_2015	3	1	3.53001	0.613	17.802	4.132	13.06	7.79	7.6	1.0875	159.81	1.15572	16.8	606.2
N_Sh_2015	3	2	2.31001	2.225	12.366	3.408	9.87	4.45	24.7	2.61	187.74	2.73654	18.79	614.8
N_Sh_2015	3	3	3.17001	5.626	13.356	4.762	15.82	16.7	10.8	3.36125	133.35	3.87245	12.6	571.1
N_Sh_2015	4	1	2.95001	0.091	10.224	3.826	13.37	7.79	7.7	1.0775	121.59	1.17059	12.63	764.5
N_Sh_2015	4	2	3.28001	2.225	15.984	5.078	9.97	4.45	25	2.62	91.455	4.836	29.04	479.4
N_Sh_2015	4	3	2.33001	5.697	13.086	3.546	15.98	17.25	10.9	3.2625	223.02	3.55122	18.38	634.4
N_Sh_2015	5	1	3.29001	0.955	14.436	3.192	9.27	7.79	7.9	0.98875	72.492	1.60435	21.42	509.6
N_Sh_2015	5	2	3.89001	2.785	18.63	4.414	11.41	5.57	25.2	2.71875	203.91	2.90835	22.87	676
N_Sh_2015	5	3	2.63001	3.448	16.488	5.34	16.3	16.7	11.1	3.3625	62.349	3.74874	21.81	552.1
N_Sh_2015	6	1	3.28001	0.149	17.982	4.174	9.48	8.35	8.1	1.0875	161.28	1.1568	16.98	860
N_Sh_2015	6	2	2.31001	2.785	12.564	3.464	11.51	5.57	25.4	2.71875	190.68	2.84709	19.1	525.6
N_Sh_2015	6	3	3.17001	5.584	13.536	4.828	16.46	16.7	11.2	4.36	134.82	4.8838	12.78	690
N_Sh_2015	7	1	3.00001	-0.005	10.476	3.918	9.69	7.79	8.3	1.0875	126	1.19634	12.94	769.5
N_Sh_2015	7	2	3.07001	2.785	16.11	5.12	16.27	5.57	25.7	2.72875	93.219	4.97675	29.27	496
N_Sh_2015	7	3	2.36001	5.673	13.194	3.574	7.56	17.25	11.3	4.45875	225.96	4.75035	18.52	582.6
N_Sh_2015	8	1	3.29001	0.775	14.58	3.384	9.9	7.79	8.5	1.0975	72.933	1.7185	21.63	613.3
N_Sh_2015	8	2	3.62001	-0.618	16.434	4.45	16.43	6.12	25.9	2.8275	212.73	3.0297	23.06	526.5
N_Sh_2015	8	3	2.63001	3.663	16.686	5.404	11.29	17.25	11.4	4.44875	62.79	4.84571	22.08	573.9
N_Sh_2015	9	1	3.28001	0.113	18.162	4.218	10.11	8.35	8.6	1.19625	162.75	1.26663	17.15	601.1
N_Sh_2015	9	2	2.18001	-0.108	11.178	3.52	16.58	6.12	26.2	2.8275	195.09	2.95944	19.4	560
N_Sh_2015	9	3	3.20001	5.787	13.896	4.962	11.4	17.25	11.6	4.37	139.23	4.9064	13.13	531.3
N_Sh_2015	10	1	3.00001	0.185	10.728	4.012	9.38	8.35	8.8	1.19625	128.94	1.31289	13.24	737.1
N_Sh_2015	10	2	3.11001	-1.488	14.202	5.162	16.73	6.12	26.4	2.8375	93.66	5.1135	29.51	743.9
N_Sh_2015	10	3	2.36001	5.929	13.302	3.604	11.62	17.81	11.8	4.5575	227.43	4.85198	18.67	749.7
N_Sh_2015	11	1	3.29001	1.025	14.724	3.418	9.58	8.35	9	1.20625	73.815	1.83265	21.84	602.8
N_Sh_2015	11	2	2.78001	-0.368	16.56	5.128	16.88	6.68	26.6	2.93625	214.2	3.13165	23.25	590.1
N_Sh_2015	11	3	2.67001	3.883	16.884	5.47	11.73	17.81	11.9	4.45875	64.554	4.86099	22.34	545.5
N_Sh_2015	12	1	3.31001	0.346	18.36	4.26	9.77	8.9	9.2	1.305	165.69	1.3959	17.33	728.6
N_Sh_2015	12	2	2.21001	-0.746	11.358	5.19	12.17	6.68	26.9	2.94625	198.03	3.07981	19.71	584.3
N_Sh_2015	12	3	3.20001	6.025	14.094	5.028	11.83	17.81	12	4.46875	140.7	5.01775	13.3	659.6
N_Sh_2015	13	1	3.00001	1.684	10.98	3.244	9.96	8.9	9.4	1.295	130.41	1.36691	13.55	508.7
N_Sh_2015	13	2	3.11001	-1.244	14.328	5.948	12.28	6.68	29.4	3.075	94.542	5.571	29.75	639.5
N_Sh_2015	13	3	2.76001	6.18	13.41	3.632	11.94	18.36	12.1	4.5675	228.9	4.90446	18.82	522.9
N_Sh_2015	14	1	3.33001	0.844	16.848	4.562	8.12	8.9	9.5	1.21625	75.138	1.84805	24.99	724.8
N_Sh_2015	14	2	2.80001	-0.123	16.704	5.17	12.38	7.23	29.6	3.36125	217.14	3.52665	23.44	532.3
N_Sh_2015	14	3	3.12001	4.098	17.1	5.534	13.01	18.36	12.2	4.5675	64.995	4.97502	22.61	629.7
N_Sh_2015	15	1	3.33001	0.542	18.72	5.07	8.27	9.46	9.7	1.40375	167.16	1.48349	17.68	692.6
N_Sh_2015	15	2	2.21001	0.027	9.954	4.552	12.49	7.23	29.9	3.2625	199.5	3.39786	17.29	629.4
N_Sh_2015	15	3	3.74001	6.175	14.274	5.094	13.13	17.81	12.3	4.5775	140.7	5.1391	13.48	605.2
N_Sh_2015	16	1	3.27001	1.618	11.232	3.318	8.78	8.9	9.9	1.305	136.29	1.3818	13.86	559.4
N_Sh_2015	16	2	3.14001	-1.005	14.436	5.994	12.6	7.23	30.2	3.2725	95.865	5.8005	29.99	544.6
N_Sh_2015	16	3	3.28001	6.156	13.518	3.66	13.37	18.36	12.5	4.67625	231.84	5.02905	18.96	558.3
N_Sh_2015	17	1	3.41001	1.781	17.64	4.78	12.65	10.57	12.2	0.55375	79.989	1.45123	24.31	391.8
N_Sh_2015	17	2	2.53001	1.092	17.514	4.742	14.37	10.02	33.5	5.98125	225.96	6.23805	24.57	442.2
N_Sh_2015	17	3	3.25001	7.309	18.09	4.396	15.13	23.93	14.2	3.48	60.585	3.81344	23.94	386.8
N_Sh_2015	18	1	3.40001	2.793	13.338	3.614	12.84	11.13	12.4	0.6725	178.92	0.8012	17.39	977.4
N_Sh_2015	18	2	2.51001	0.828	14.076	4.558	14.48	10.02	33.8	6.00125	50.442	6.09827	18.62	709.9
N_Sh_2015	18	3	3.85001	8.847	15.39	4.168	15.24	23.37	14.3	3.5	152.46	4.067	14.53	860.8
N_Sh_2015	19	1	3.12001	4.583	11.34	3.352	14.65	14.47	16.8	0.87	150.99	1.13766	14	578.6
N_Sh_2015	19	2	3.46001	1.058	11.484	4.17	14.6	9.46	34.1	6.19875	100.275	8.88275	23.84	600.2
N_Sh_2015	19	3	3.33001	8.803	14.148	3.83	15.36	23.93	14.4	3.6775	240.66	3.85102	19.85	547.9
N_Sh_2015	20	1	3.63001	3.066	8.676	2.35	10.78	10.02	10.8	1.4225	171.57	1.91498	16.74	602.8
N_Sh_2015	20	2	2.44001	0.754	8.982	4.432	17.63	8.9	31.5	3.79875	206.85	4.01795	17.82	577.3
N_Sh_2015	20	3	3.81001	6.76	14.652	3.966	14.07	18.92	13.2	4.68625	145.11	4.98593	13.83	539.8
N_Sh_2015	21	1	3.30001	2.058	11.718	3.466	10.96	10.02	11	0.435	140.7	0.60168	13.44	621.8
N_Sh_2015	21	2	3.39001	0.307	11.214	4.656	17.78	7.79	31.7	5.8725	97.629	5.96772	23.3	681.1
N_Sh_2015	21	3	3.29001	6.644	13.824	3.746	14.19	19.48	13.3	4.785	234.78	5.6517	19.4	661.4
N_Sh_2015	22	1	3.68001	1.302	17.334	4.692	11.14	10.02	11.2	0.445	78.225	0.76117	23.87	503.6
N_Sh_2015	22	2	2.50001	0.872	17.244	5.336	17.92	9.46	32	5.8725	224.49	8.4725	24.19	669.6
N_Sh_2015	22	3	3.21001	6.154	17.694	5.73	14.3	22.82	13.4	4.785	58.38	5.04456	23.41	533.8
N_Sh_2015	23	1	3.63001	2.381	12.978	3.512	11.32	10.57	11.3	0.54375	173.04	1.04379	16.9	305.1
N_Sh_2015	23	2	2.44001	0.7	9.108	4.498	18.07	8.9	32.2	5.8825	48.237	6.1745	18.09	651.3
N_Sh_2015	23	3	3.81001	8.638	15.012	4.066	14.42	22.82	13.5	4.655	148.05	4.95692	14.18	500.7
N_Sh_2015	24	1	3.34001	2.267	11.97	3.54	14.6	10.57	11.5	0.53375	145.11	0.70169	13.73	748.8
N_Sh_2015	24	2	3.46001	0.832	11.304	4.694	18.21	8.9	32.5	5.98125	98.952	6.07719	23.48	670.5
N_Sh_2015	24	3	3.33001	8.565	13.932	3.774	14.54	23.37	13.6	3.37125	239.19	4.24605	19.55	662.2
N_Sh_2015	25	1	3.68001	1.266	17.496	4.736	12.8	10.02	11.7	0.455	79.107	0.77912	24.09	602.9
N_Sh_2015	25	2	2.53001	0.842	17.37	5.378	18.36	9.46	32.8	5.97125	225.96	8.60325	24.38	698.4
N_Sh_2015	25	3	3.21001	7.695	17.892	4.346	14.66	23.37	13.8	3.37125	59.262	3.63297	23.67	671.6
N_Sh_2015	26	1	3.63001	2.637	13.086	3.546	13	11.13	11.9	0.6425	174.51	1.1501	17.06	664.5
N_Sh_2015	26	2	2.49001	0.926	9.252	4.564	14.15	9.46	33	5.8825	49.56	6.1319	18.35	601.1
N_Sh_2015	26	3	3.85001	8.883	15.192	4.118	14.89	23.37	14	3.38125	150.99	3.68541	14.35	590.3
N_Sh_2015	27	1	3.36001	2.687	11.106	3.284	12.47	10.57	12.1	0.54375	148.05	0.71295	12.74	586.4
N_Sh_2015	27	2	3.46001	1.088	11.394	4.73	14.26	9.46	33.3	5.98125	99.834	6.07791	23.66	529
N_Sh_2015	27	3	3.33001	8.827	14.04	3.802	15.01	23.93	14.1	3.48	239.19	4.0884	19.7	572.1
N_Sh_2015	28	1	2.80001	2.225	12.168	3.354	9.13	4.45	24	2.61	184.8	3.08061	18.48	644.7
N_Sh_2015	28	2	3.70001	5.91	10.566	3.77	15.33	16.14	10.5	3.2625	111.3	4.5985	9.98	814.8
N_Sh_2015	28	3	3.48001	10.674	15.732	4.26	11.56	28.38	16.1	6.31125	261.24	6.68901	19.86	754.5
N_Sh_2015	29	1	3.411	0.118	18.888	4.387	10.514	8.684	8.944	1.244	169.26	1.6832	17.836	894.4
N_Sh_2015	29	2	2.267	-0.112	11.625	3.661	17.243	6.365	27.248	2.941	202.894	3.1361	20.176	546.624
N_Sh_2015	29	3	3.328	6.018	14.452	5.16	11.856	17.94	12.064	4.545	144.799	4.84484	13.655	717.6
N_Sh_2015	30	1	3.12	0.192	11.157	4.172	9.755	8.684	9.152	1.244	134.098	1.43607	13.77	800.28
N_Sh_2015	30	2	3.234	-1.548	14.77	5.368	17.399	6.365	27.456	2.951	97.406	3.06931	30.69	515.84
N_Sh_2015	30	3	2.454	6.166	13.834	3.748	12.085	18.522	12.272	4.74	236.527	5.3736	19.417	605.904
N_Sh_2016	1	1	2.55	2.35664	12.672	4.0392	16.0161	0.735	6.16296	0.485	91.2	0.672353	0.433097	537.54
N_Sh_2016	1	2	2.652	2.58736	19.6344	5.78715	13.5666	0.294	15.5615	0.97	59.904	2.37516	0.339848	699.72
N_Sh_2016	1	3	2.754	2.61501	17.856	7.20324	17.7305	1.323	7.39556	1.3095	118.08	1.56928	0.383035	723.18
N_Sh_2016	2	1	2.55	2.35664	12.9888	4.14018	16.4165	0.735	6.31704	0.485	93.12	1.23299	0.443925	825.18
N_Sh_2016	2	2	2.958	2.62032	19.8288	5.84445	13.7009	0.392	15.7156	1.0185	61.056	1.35484	0.343213	607.92
N_Sh_2016	2	3	2.703	2.61501	18.042	7.27827	17.9152	1.323	7.47259	1.261	119.04	1.84926	0.469371	928.2
N_Sh_2016	3	1	2.754	2.3896	13.3056	4.24116	16.8169	0.784	6.47111	0.5335	96	0.66096	0.454752	918
N_Sh_2016	3	2	2.754	2.62032	20.0232	5.90175	14.527	0.343	15.8696	0.97	61.344	1.12168	0.363906	661.98
N_Sh_2016	3	3	2.805	2.61501	18.228	7.35331	18.0999	1.323	7.54963	1.358	120	2.03912	0.47421	717.06
N_Sh_2016	4	1	2.754	2.3896	13.6224	4.34214	17.2173	0.784	6.62519	0.5335	97.92	0.723473	0.46558	795.6
N_Sh_2016	4	2	2.754	2.62032	20.2176	5.95904	14.668	0.343	16.0237	0.97	61.92	2.39364	0.367439	719.1
N_Sh_2016	4	3	2.805	2.64225	18.414	7.42834	18.2846	1.372	7.62667	1.3095	121.92	1.58828	0.479048	786.42
N_Sh_2016	5	1	2.55	2.3896	13.9392	4.44312	11.9346	0.735	6.77926	0.485	98.88	1.36856	0.322727	606.9
N_Sh_2016	5	2	2.958	2.65328	23.1336	6.81852	16.7836	0.392	16.1778	1.0185	62.784	1.26262	0.420436	782.34
N_Sh_2016	5	3	2.754	2.65587	18.786	7.57841	18.654	1.323	7.78074	1.3095	122.88	1.93978	0.488726	826.2
N_Sh_2016	6	1	2.856	2.42256	14.256	4.5441	12.2058	0.833	6.93333	0.5335	102.72	0.677564	0.330062	603.84
N_Sh_2016	6	2	3.045	2.76448	23.5972	7.08591	17.4369	0.396	16.0178	0.9975	64.02	1.11453	0.428771	831.3
N_Sh_2016	6	3	3.3075	2.73322	19.1696	7.87854	19.3874	1.3365	7.70667	1.71	125.13	2.44623	0.498601	772.14
N_Sh_2016	7	1	2.835	2.51008	14.7246	4.7817	12.8405	0.792	6.95111	0.5225	104.76	0.712639	0.34084	760.92
N_Sh_2016	7	2	3.045	2.76448	23.8198	7.15276	17.6014	0.396	16.1689	0.9975	64.602	2.4535	0.432816	523.26
N_Sh_2016	7	3	3.4125	2.76126	15.6109	3.61627	8.89885	1.386	7.78222	1.7575	127.07	2.05839	0.228859	719.1
N_Sh_2016	8	1	2.835	2.51008	15.0447	4.88565	13.1196	0.792	7.10222	0.5225	106.7	1.4032	0.348249	671.16
N_Sh_2016	8	2	3.255	2.7984	24.0424	7.21961	17.7659	0.4455	16.32	1.045	65.475	1.31297	0.436861	600.78
N_Sh_2016	8	3	3.4125	2.76126	17.2757	5.40404	13.2982	1.386	7.85778	1.7575	128.04	2.19398	0.342	340.68
N_Sh_2016	9	1	3.045	2.544	15.3648	4.9896	13.3987	0.8415	7.25333	0.57	109.61	0.718142	0.355659	924.12
N_Sh_2016	9	2	3.255	2.7984	24.265	7.28646	17.9304	0.4455	16.4711	1.045	66.057	1.15148	0.440906	673.2
N_Sh_2016	9	3	3.36	2.76126	17.4418	5.456	13.426	1.386	7.93333	1.71	129.01	2.42295	0.345288	820.08
N_Sh_2016	10	1	3.045	2.56096	14.259	4.6305	12.4344	0.8415	7.40444	0.57	111.55	0.763993	0.330062	654.84
N_Sh_2016	10	2	3.255	2.7984	24.4876	7.35331	18.0949	0.4455	16.6222	1.045	66.639	2.51967	0.444951	483.48
N_Sh_2016	10	3	3.5175	2.78929	17.774	5.55992	13.6818	1.4355	8.08444	1.805	131.92	2.096	0.351865	1091.4
N_Sh_2016	11	1	3.045	2.56096	14.55	4.725	12.6882	0.8415	7.55556	0.57	113.49	1.47516	0.336798	714
N_Sh_2016	11	2	3.465	2.83232	24.7103	7.42016	18.2594	0.495	16.7733	1.0925	67.512	1.35134	0.448996	704.82
N_Sh_2016	11	3	3.465	2.81732	17.9401	5.61188	13.8096	1.4355	8.16	1.7575	132.89	2.21061	0.355153	1005.72
N_Sh_2016	12	1	3.255	2.59488	14.841	4.8195	12.942	0.891	7.70667	0.6175	116.4	0.758444	0.343534	1012.86
N_Sh_2016	12	2	3.465	2.86624	23.086	5.34786	13.1599	0.495	16.9244	1.0925	68.094	1.20304	0.323601	761.94
N_Sh_2016	12	3	3.465	2.81732	18.1063	5.66384	13.9375	1.4355	8.23556	1.7575	133.86	2.5141	0.358442	802.74
N_Sh_2016	13	1	3.255	2.61184	15.132	4.914	13.1957	0.891	7.85778	0.6175	118.34	0.815347	0.35027	1091.4
N_Sh_2016	13	2	3.255	2.86624	23.2921	5.39561	13.2774	0.4455	17.0756	1.045	68.385	2.53833	0.32649	860.88
N_Sh_2016	13	3	3.57	2.84536	18.2724	5.71581	14.0654	1.485	8.31111	1.805	135.8	2.0929	0.36173	672.18
N_Sh_2016	14	1	3.15	2.61184	14.3948	4.0068	10.7596	0.891	8.00889	0.57	120.28	1.43076	0.285605	915.96
N_Sh_2016	14	2	3.57	2.90016	23.4982	5.44336	13.3949	0.495	17.2267	1.14	69.258	1.35925	0.329379	985.32
N_Sh_2016	14	3	3.57	2.84536	19.9136	6.22919	15.3287	1.485	8.38667	1.805	136.77	2.28388	0.39422	1057.74
N_Sh_2016	15	1	3.465	2.64576	14.6664	4.0824	10.9626	0.9405	8.16	0.665	123.19	0.803561	0.290993	1224
N_Sh_2016	15	2	3.3	2.76336	23.2156	5.22963	12.8751	0.475	17.8889	1.081	68.4	1.19845	0.318843	867
N_Sh_2016	15	3	3.35	2.71114	19.6787	5.98601	14.7372	1.3775	8.71111	1.786	133.95	2.59065	0.3817	1000.62
N_Sh_2016	16	1	3.1	2.52096	16.093	3.872	11.0869	0.855	8.55556	0.611	121.6	0.815385	0.312848	526.32
N_Sh_2016	16	2	3.3	2.76336	23.4175	5.2751	12.987	0.475	18.0444	1.081	68.97	2.593	0.321616	875.68
N_Sh_2016	16	3	3.45	2.73785	20.0301	6.0929	15.0004	1.425	8.86667	1.833	136.8	2.16582	0.388516	762.32
N_Sh_2016	17	1	2.47	1.7072	16.641	3.43672	13.6353	10.71	9.97333	0.2525	43.332	1.18459	4.55446	819.52
N_Sh_2016	17	2	3.249	2.41137	19.2855	4.26168	14.2266	7.14	18.92	2.1715	75.072	2.44822	4.39181	763.36
N_Sh_2016	17	3	3.23	1.77005	21.9499	6.54987	16.3019	19.89	9.46	1.4645	154.56	1.99255	4.72031	878.8
N_Sh_2016	18	1	2.755	1.73824	16.8857	3.48726	13.8358	11.22	10.12	0.3535	44.16	0.510053	4.62143	684.32
N_Sh_2016	18	2	3.249	2.41137	19.435	4.29471	14.3369	7.14	19.0667	2.1715	75.624	2.34737	4.42586	665.6
N_Sh_2016	18	3	3.1825	1.77005	22.12	6.60064	16.4283	19.38	9.53333	1.4645	154.56	2.44338	4.7569	503.36
N_Sh_2016	19	1	2.755	1.75376	19.5776	5.3067	15.7908	11.22	10.2667	0.3535	44.712	0.502985	5.07911	893.36
N_Sh_2016	19	2	3.249	2.41137	19.5845	4.32775	14.4472	6.63	19.2133	2.222	75.9	3.79676	4.4599	683.28
N_Sh_2016	19	3	3.325	1.7957	22.2902	6.65142	16.5546	19.89	9.60667	1.5655	156.4	1.91662	4.7935	827.84
N_Sh_2016	20	1	3.5	2.03616	17.556	4.224	12.0948	0.95	9.33333	0.705	133	1.76579	0.341289	811.2
N_Sh_2016	20	2	3.7	2.37726	24.4269	5.50248	18.1699	0.57	18.8222	1.175	72.39	1.42093	0.501728	698.88
N_Sh_2016	20	3	3.5	2.79127	21.0843	6.41358	15.7899	1.4725	9.33333	1.833	143.45	2.35036	0.408965	757.12
N_Sh_2016	21	1	2.4	1.68064	17.8486	4.2944	12.2964	0.95	9.48889	0.188	134.9	0.36626	0.346977	699.92
N_Sh_2016	21	2	3.12	2.37726	24.6287	5.54795	18.3201	0.5225	18.9778	1.927	72.675	2.05389	0.505875	603.2
N_Sh_2016	21	3	3.6	2.81798	21.26	6.46703	15.9215	1.52	9.41111	1.88	145.35	2.78706	0.412373	769.6
N_Sh_2016	22	1	2.4	1.68064	18.1412	4.3648	12.498	0.95	9.64444	0.188	136.8	0.324257	0.352665	661.44
N_Sh_2016	22	2	3.24	2.40397	24.8306	5.59343	18.4702	0.6175	19.1333	1.927	73.815	3.48256	0.510021	564.72
N_Sh_2016	22	3	3.85	2.83134	21.4357	6.52047	16.0531	1.7575	9.48889	1.88	151.05	2.24868	0.415781	662.48
N_Sh_2016	23	1	2.6	1.71296	18.4338	4.4352	12.6995	0.9975	9.8	0.235	139.65	1.3221	0.358353	637.52
N_Sh_2016	23	2	3.18	2.43068	25.0325	5.6389	18.6204	0.57	19.2889	1.927	74.1	2.25465	0.514168	936
N_Sh_2016	23	3	3.85	2.17693	21.6114	6.57392	16.1846	1.7575	9.56667	1.88	152	2.41019	0.419189	671.84
N_Sh_2016	24	1	2.6	1.72912	18.7264	4.5056	16.3824	0.9975	9.95556	0.235	141.55	0.417644	0.462275	735.28
N_Sh_2016	24	2	3.3	2.43068	25.2344	5.68438	18.7706	0.57	19.4444	2.021	74.67	2.17665	0.518314	728
N_Sh_2016	24	3	3.3	2.19028	21.7871	6.62737	16.3162	1.805	9.64444	1.316	153.9	2.13727	0.422597	669.76
N_Sh_2016	25	1	2.4	1.72912	16.4255	3.952	14.3695	0.95	10.1111	0.188	142.5	0.328187	0.405475	716.56
N_Sh_2016	25	2	3.192	2.36007	24.633	5.44336	18.1714	6.63	18.48	2.1715	73.14	3.71574	5.60958	685.36
N_Sh_2016	25	3	3.135	1.7444	21.2692	6.34677	15.7964	19.38	9.16667	1.414	149.96	1.73703	4.57395	889.2
N_Sh_2016	26	1	2.755	1.69168	16.1515	3.81216	14.0127	11.22	9.68	0.3535	141.68	1.27114	4.4205	739.44
N_Sh_2016	26	2	3.078	2.36007	18.9865	4.1956	14.0061	6.63	18.6267	2.0705	73.692	2.33919	4.32372	569.92
N_Sh_2016	26	3	3.135	1.7444	21.6096	6.44832	16.0491	19.38	9.31333	1.414	151.8	1.93393	4.64713	624
N_Sh_2016	27	1	2.47	1.7072	16.3962	3.38618	13.4347	10.71	9.82667	0.2525	142.6	0.406645	4.48748	657.28
N_Sh_2016	27	2	3.192	2.36007	19.136	4.22864	14.1163	6.63	18.7733	2.1715	74.244	2.34466	4.35777	856.96
N_Sh_2016	27	3	3.23	1.7444	21.7797	6.49909	16.1755	19.89	9.38667	1.4645	153.64	2.49725	4.68372	762.32
N_Sh_2016	28	1	2.835	2.68784	20.655	5.89838	13.9539	3.36	16.1481	1.09	63.342	1.28571	3.29616	819.62
N_Sh_2016	28	2	2.7825	2.70241	18.7744	7.33786	18.2272	12.48	7.67037	1.4715	123.42	2.35423	3.71309	709.41
N_Sh_2016	28	3	5.04	2.67412	18.6076	6.55304	16.2777	22.08	11.7881	2.725	195.84	3.04458	4.02148	894.52
N_Sh_2016	29	1	3.167	2.646	15.979	5.189	13.935	0.875	7.543	0.593	113.994	1.51742	0.37	627.994
N_Sh_2016	29	2	3.385	2.91	25.236	7.578	18.648	0.463	17.13	1.087	68.699	1.34564	0.459	864.552
N_Sh_2016	29	3	3.494	2.872	18.139	5.674	13.963	1.441	8.251	1.778	134.17	2.24056	0.359	803.026
N_Sh_2016	30	1	3.167	2.663	14.829	4.816	12.932	0.875	7.701	0.593	116.012	0.74848	0.343	791.357
N_Sh_2016	30	2	3.385	2.91	25.467	7.647	18.819	0.463	17.287	1.087	69.305	1.19985	0.463	544.19
N_Sh_2016	30	3	3.658	2.901	18.485	5.782	14.229	1.493	8.408	1.877	137.197	1.877	0.366	747.864

## Sheet: Drought-Stress
env	gen	rep	x1	x2	x3	x4	x5	x6	x7	x8	x9	x10	x11	x12
St_Z_2017	1	1	4.26667	13.584	18.56	5.62	47.22	34.5	31.85	4.08312	109.8	4.30392	27.44	405
St_Z_2017	1	2	6.02091	13.584	16.74	4.26	42.58	34.5	32	4.08312	110.2	4.30633	27.44	287
St_Z_2017	1	3	5.06358	13.786	16.93	4.31	43.06	35	32.15	4.1375	110.8	4.813	27.72	346
St_Z_2017	2	1	6.87059	13.786	13.51	3.44	38.55	35	32.3	4.1425	111.2	4.18	27.72	255
St_Z_2017	2	2	4.17143	13.786	13.66	3.48	38.97	35	32.44	4.1425	111.6	4.7053	27.72	420
St_Z_2017	2	3	5.25444	13.982	13.81	3.52	39.39	35.5	32.59	4.20188	112.2	4.48108	28	338
St_Z_2017	3	1	9.83607	14.184	13.96	3.55	39.82	36	32.74	4.25125	112.8	5.55805	28	183
St_Z_2017	3	2	9.57447	14.184	11.97	3.2	31.63	36	32.89	4.25125	113.2	4.98065	28	188
St_Z_2017	3	3	9.87097	14.356	12.1	3.24	31.96	36.5	33.04	4.355	113.8	4.667	28.28	186
St_Z_2017	4	1	10.9105	18.358	14.48	3.84	36.47	45.5	38.52	5.39313	132.2	5.61573	13.8	190
St_Z_2017	4	2	5.41253	18.358	14.59	3.87	36.74	45.5	38.67	5.39313	132.6	5.61743	14.03	383
St_Z_2017	4	3	7.36934	18.762	14.7	3.9	37.01	46.5	38.81	5.49687	133.4	6.23737	14.03	287
St_Z_2017	5	1	4.17984	18.762	14.81	3.93	37.29	46.5	38.96	5.49687	133.8	5.69025	14.03	506
St_Z_2017	5	2	6.22059	18.762	14.92	3.95	37.56	46.5	39.11	5.49687	134.2	5.83767	14.26	340
St_Z_2017	5	3	5.05674	18.97	15.02	3.98	37.84	47	39.26	5.56125	134.8	5.86385	14.49	423
St_Z_2017	6	1	9.50667	18.97	15.13	4.01	38.11	47	39.41	5.56125	135.2	6.40965	14.49	225
St_Z_2017	6	2	5.57031	18.97	8.12	3.65	25.71	47	39.56	5.56125	135.6	6.18045	14.72	384
St_Z_2017	6	3	7.19016	19.35	7.74	3.48	24.51	48	39.7	5.71438	136.4	6.08078	14.72	305
St_Z_2017	7	1	10.106	19.35	9.78	4.4	30.96	48	39.85	5.71438	136.8	5.86358	14.72	217
St_Z_2017	7	2	5.81698	19.35	9.91	4.46	31.39	48	14.07	5.71438	153	5.86547	14.95	377
St_Z_2017	7	3	7.45455	19.558	10.19	4.58	32.25	48.5	14.67	5.77375	157.5	6.28975	15.18	297
St_Z_2017	8	1	10.8	19.558	10.32	4.64	32.68	48.5	15.26	5.77375	161.5	5.97943	15.18	205
St_Z_2017	8	2	6.47368	19.558	10.46	4.7	33.11	48.5	15.85	5.77375	165.5	6.01375	15.41	342
St_Z_2017	8	3	8.24453	19.962	13.52	4.76	33.54	49.5	16.44	5.8775	170.5	6.1297	15.41	274
St_Z_2017	9	1	7.45545	19.962	12.61	3.66	29.47	49.5	17.04	5.8775	174.5	6.8543	15.41	303
St_Z_2017	9	2	4.27032	19.962	12.92	3.75	30.22	49.5	17.63	5.8775	178.5	6.4967	15.64	529
St_Z_2017	9	3	5.48077	20.164	13.08	3.8	30.59	50	18.22	5.83688	183	6.15207	15.87	416
St_Z_2017	10	1	4.09336	20.164	13.24	3.85	30.96	50	18.81	5.84187	187	6.01818	15.87	557
St_Z_2017	10	2	8.41328	20.164	13.4	3.89	31.34	50	19.41	5.84187	191	6.02018	16.1	271
St_Z_2017	10	3	4.81884	18.77	13.56	3.94	31.71	46	18.22	4.95812	179	5.67612	16.1	414
St_Z_2017	11	1	7.36462	19.174	14.36	4.17	33.58	47	20.37	5.06687	194.5	5.22293	16.56	277
St_Z_2017	11	2	6.16314	19.174	14.52	4.22	33.95	47	20.89	5.06687	198	5.36928	16.79	331
St_Z_2017	11	3	6.77961	19.376	14.68	4.26	34.32	47.5	21.41	5.12125	202	5.36785	16.79	304
St_Z_2017	12	1	7.43706	19.988	12.33	4.68	37.68	49	25.19	5.27937	176.44	6.35818	17.48	286
St_Z_2017	12	2	6.44545	19.988	12.45	4.73	38.05	49	25.78	5.27937	179.48	5.88657	17.71	330
St_Z_2017	12	3	6.97403	20.196	10.14	2.17	24.49	49.5	26.3	5.33375	182.52	5.60095	17.94	308
St_Z_2017	13	1	8.76735	20.196	11.22	3.24	30.36	49.5	26.81	5.33875	185.18	5.52545	17.94	245
St_Z_2017	13	2	5.10214	20.196	11.33	3.27	30.65	49.5	27.33	5.33875	187.84	5.52715	18.17	421
St_Z_2017	13	3	6.52252	20.398	11.54	3.34	31.23	50	27.93	5.39313	191.26	5.97563	18.17	333
St_Z_2017	14	1	7.07419	20.6	11.65	3.37	31.52	50.5	28.44	5.4425	194.3	5.61818	18.17	310
St_Z_2017	14	2	4.6859	20.6	11.76	3.4	31.81	50.5	28.96	5.4425	196.96	5.7861	18.4	468
St_Z_2017	14	3	5.69152	20.808	11.87	3.43	32.11	51	29.56	5.49687	200.38	5.76487	18.63	389
St_Z_2017	15	1	5.7335	21.212	13.4	3.87	36.25	52	31.7	5.60562	185.56	6.93703	18.86	394
St_Z_2017	15	2	8.46067	21.212	13.52	3.91	36.57	52	32.22	5.60562	187.87	6.34962	19.09	267
St_Z_2017	15	3	6.88822	21.414	13.63	3.94	36.88	52.5	32.74	5.66	190.51	5.9856	19.32	331
St_Z_2017	16	1	4.8	21.414	13.75	3.97	37.2	52.5	33.33	5.665	193.15	5.8925	19.32	475
St_Z_2017	16	2	6.80597	21.414	13.98	4.04	37.83	52.5	33.85	5.505	195.46	5.7343	19.55	335
St_Z_2017	16	3	5.68148	21.622	14.1	4.07	38.14	53	34.37	5.55438	198.1	6.26538	19.55	405
St_Z_2017	17	1	7.4373	21.598	14.22	4.11	38.46	53	34.89	5.46375	200.41	5.71635	19.55	311
St_Z_2017	17	2	4.2971	18.482	17.15	4.14	38.77	44.5	29.63	3.88375	200.71	4.26015	19.78	414
St_Z_2017	17	3	4.92562	18.708	17.29	4.18	39.09	45	30.07	3.88375	203.44	4.23235	20.01	363
St_Z_2017	18	1	3.99194	19.356	17.43	4.21	39.4	45	30.52	2.50625	205.78	3.94865	20.01	372
St_Z_2017	18	2	5.41971	19.356	17.71	4.28	40.03	45	30.96	2.50625	208.12	3.31945	20.24	274
St_Z_2017	18	3	4.59752	19.356	17.85	4.31	40.35	45	31.41	2.51125	210.46	2.93045	20.24	323
St_Z_2017	19	1	3.89147	19.558	17.99	5.16	40.66	45.5	31.85	2.56062	213.19	2.80842	20.24	387
St_Z_2017	19	2	2.38669	19.558	18.13	5.2	40.98	45.5	32.3	2.56062	215.53	2.81032	20.7	631
St_Z_2017	19	3	3	19.76	18.27	5.24	41.3	46	32.74	2.615	218.26	3.5355	20.7	509
St_Z_2017	20	1	5.05629	19.76	18.41	5.28	41.61	46	33.19	2.62	220.6	2.88598	20.7	302
St_Z_2017	20	2	5.61397	19.76	18.69	5.36	42.24	46	33.63	2.62	222.94	2.9816	21.84	272
St_Z_2017	20	3	5.39373	19.968	18.83	5.4	42.56	46.5	34.15	2.67437	226.06	3.05377	21.84	287
St_Z_2017	21	1	4.72727	19.944	18.97	5.44	42.87	46.5	34.59	2.72375	228.4	4.07735	21.84	330
St_Z_2017	21	2	3.67059	19.944	17.02	4.88	38.46	46.5	35.04	2.72375	230.74	3.48655	22.32	425
St_Z_2017	21	3	4.18254	20.146	16.46	4.72	37.2	47	35.48	2.77312	233.47	3.07872	22.32	378
St_Z_2017	22	1	4.69139	20.146	16.88	4.84	38.14	47	35.93	2.77813	235.81	2.95793	22.32	337
St_Z_2017	22	2	5.01905	20.146	17.02	4.88	38.46	47	36.37	2.77813	203.05	2.95942	22.56	315
St_Z_2017	22	3	4.8865	20.372	13.34	3.82	30.16	47.5	36.81	2.78313	205.36	3.45562	22.56	326
St_Z_2017	23	1	6.32941	20.58	13.45	3.85	30.4	48	37.26	2.8325	207.67	3.11234	22.56	255
St_Z_2017	23	2	4.08608	20.58	13.56	3.89	30.65	48	37.7	2.8325	209.65	3.2237	23.04	395
St_Z_2017	23	3	5.03077	20.782	13.67	3.92	30.89	48.5	38.15	3.02187	211.96	3.30387	23.04	325
St_Z_2017	24	1	5.25	20.36	14.1	3.72	31.87	49	40	4.40937	220.54	5.57457	23.28	372
St_Z_2017	24	2	4.38876	20.36	14.32	3.78	32.36	49	40.44	4.40937	222.52	5.06637	23.76	445
St_Z_2017	24	3	4.82641	20.562	11.63	3.81	32.61	49.5	40.89	4.45875	224.83	4.71075	23.76	409
St_Z_2017	25	1	6.20755	20.562	11.72	3.84	32.85	49.5	41.33	4.46375	226.81	4.62445	23.76	318
St_Z_2017	25	2	7.62162	20.562	11.81	3.87	33.1	49.5	41.78	4.46375	228.79	4.62565	24	259
St_Z_2017	25	3	6.87197	20.788	9.63	3.15	26.99	50	42.22	4.46875	231.1	4.95375	24	289
St_Z_2017	26	1	5.52632	20.77	9.7	3.18	27.19	50	42.67	4.51813	233.08	4.81153	24	361
St_Z_2017	26	2	5.02519	20.77	9.77	3.2	27.39	50	30.37	4.51813	229.3	4.93893	22.08	397
St_Z_2017	26	3	5.32718	20.972	9.84	3.22	27.59	50.5	30.52	4.5675	230.59	4.7807	22.32	379
St_Z_2017	27	1	7.28881	20.972	10.66	4.12	32.08	50.5	30.59	4.5725	231.02	5.6771	22.32	277
St_Z_2017	27	2	5.97337	20.972	10.82	4.18	32.54	50.5	30.74	4.5725	231.88	5.1953	22.56	338
St_Z_2017	27	3	6.58442	21.198	10.89	4.21	32.77	51	30.81	4.5775	232.74	4.8983	22.56	308
St_Z_2017	28	1	4.12879	20.782	13.78	3.95	31.14	48.5	38.59	3.02187	213.94	3.22897	23.04	396
St_Z_2017	28	2	4.69828	20.782	13.88	3.98	31.38	48.5	39.04	3.02187	215.92	3.23267	23.28	348
St_Z_2017	28	3	5.21774	20.134	13.99	4.01	31.63	48.5	39.56	4.40937	218.23	5.05588	23.28	372
St_Z_2017	29	1	6.30769	20.808	12.93	3.74	34.99	51	30.07	5.50187	203.04	5.65865	18.63	351
St_Z_2017	29	2	9.84	20.808	13.05	3.77	35.31	51	30.59	5.50187	205.7	5.79227	18.86	225
St_Z_2017	29	3	7.76042	21.01	13.28	3.84	35.94	51.5	31.11	5.55625	182.59	5.86585	18.86	288
St_Z_2017	30	1	6.60568	19.56	15.48	4.5	36.19	48	23.63	5.225	167.7	6.2348	17.25	317
St_Z_2017	30	2	6.25075	19.56	15.64	4.54	36.56	48	24.15	5.225	170.36	5.657	17.48	335
St_Z_2017	30	3	6.48773	19.762	12.08	4.59	36.93	48.5	24.67	5.27937	173.4	6.31297	17.48	326
St_K_2018	1	1	7.82457	9.676	10.71	11.418	21.6	24.68	80.5	10.2325	189.489	10.3337	15.89	327.1
St_K_2018	1	2	9.24433	23.31	10.602	12.61	41.99	56.7	63.4	12.8425	187.845	12.987	18.9	223.9
St_K_2018	1	3	9.0065	23.079	15.804	12.92	40.24	59.85	47	12.2888	187.638	12.7991	14.41	265.7
St_K_2018	2	1	13.5194	8.454	10.206	10.654	21.99	25.2	81.2	10.3312	190.258	10.3864	11.25	203.8
St_K_2018	2	2	5.56799	21.811	8.082	10.24	42.35	57.23	63.7	12.9413	186.991	14.1773	14.57	334.7
St_K_2018	2	3	12.3928	26.043	13.716	9.39	40.59	59.85	47.8	12.2988	190.063	12.4226	12.69	251.5
St_K_2018	3	1	15.7326	3.691	6.192	7.642	22.37	25.73	81.9	10.3312	188.653	11.3896	18.42	149.4
St_K_2018	3	2	19.0962	25.309	16.542	11.224	47.71	57.23	64	12.9513	190.406	13.5303	14.56	145.1
St_K_2018	3	3	19.4758	24.322	10.728	8.924	40.94	60.38	48.6	12.3975	188.767	13.261	15.29	141.4
St_K_2018	4	1	18.8523	16.062	9.612	10.248	28.95	37.8	47.5	6.97	190.386	7.11274	16.64	146.7
St_K_2018	4	2	7.12488	25.761	15.084	11.562	40.17	61.95	67.3	14.0287	187	14.1844	19.81	302
St_K_2018	4	3	9.70819	19.531	8.676	10.794	46.19	53.03	49.3	5.76375	187.939	6.12735	12.04	215.8
St_K_2018	5	1	7.75	14.587	7.272	7.566	29.36	38.33	47.8	7.08875	191.33	7.24127	11.91	399
St_K_2018	5	2	7.13324	24.093	13.05	10.666	40.48	61.95	67.6	14.0287	186.273	15.4207	11.9	265.3
St_K_2018	5	3	8.5727	22.459	9.81	8.774	46.89	53.03	50	5.77375	190.161	5.89867	13.67	324.9
St_K_2018	6	1	14.5824	9.085	6.246	6.602	29.77	38.33	48	7.28625	189.572	8.35329	18.56	175.6
St_K_2018	6	2	9.64857	27.495	10.98	10.134	40.78	61.95	67.9	14.0587	189.289	14.6623	15.14	306
St_K_2018	6	3	10.3525	20.727	7.938	7.558	47.24	53.55	50.7	5.8825	188.917	6.75546	9.71	226.9
St_K_2018	7	1	16.7074	16.327	6.93	8.692	30.18	38.33	48.2	7.29625	190.505	7.44097	16.79	172.9
St_K_2018	7	2	7.23873	26.551	15.192	11.65	41.09	63.53	68.1	14.355	187	14.5125	19.96	291
St_K_2018	7	3	9.38131	20.056	8.766	10.912	47.59	54.08	51.3	5.98125	187.939	6.34845	12.17	225.7
St_K_2018	8	1	19.1246	14.787	7.344	7.636	30.58	38.85	48.5	7.395	191.312	7.5459	12.02	158.3
St_K_2018	8	2	7.28073	24.811	13.23	10.818	41.39	63.53	68.4	14.355	186.431	15.779	12.07	269.7
St_K_2018	8	3	9.96075	22.984	9.918	8.878	42.69	54.08	52	5.99125	188.97	6.11869	13.83	239.5
St_K_2018	9	1	10.9026	9.768	6.372	6.732	30.99	39.9	48.7	7.395	189.631	8.63268	18.93	238.9
St_K_2018	9	2	7.00296	28.285	9.666	10.21	41.69	63.53	68.6	14.365	189.293	14.993	15.25	412.8
St_K_2018	9	3	6.55983	21.252	8.01	7.614	41.29	54.6	52.7	6.09	188.977	6.9724	9.78	371.4
St_K_2018	10	1	6.50876	17.052	6.984	8.77	31.4	39.9	49	7.405	190.522	7.53928	16.94	434.6
St_K_2018	10	2	10.0711	26.523	13.5	11.828	42	64.05	68.9	14.4638	186.993	14.5808	20.26	215.9
St_K_2018	10	3	5.86753	20.244	8.856	11.03	42.34	54.6	53.3	6.09	188.042	6.3933	12.3	358.1
St_K_2018	11	1	11.9269	10.033	6.066	6.998	32.22	40.43	49.4	7.72125	189.629	7.89759	19.29	213.8
St_K_2018	11	2	11.194	28.491	9.738	10.288	28.54	64.05	69.4	14.4938	190.735	14.8738	15.36	261
St_K_2018	11	3	10.4846	22.795	8.064	7.67	33.47	55.13	54.7	6.1	190.368	6.22348	9.85	265.7
St_K_2018	12	1	11.7018	10.456	6.174	7.13	33.44	41.48	50.2	9.3525	189.094	10.6085	19.66	227.9
St_K_2018	12	2	11.4677	29.281	9.828	10.364	34.84	65.63	24.7	14.59	190.956	15.267	15.48	254.7
St_K_2018	12	3	10.4539	23.007	9.288	7.724	34.29	55.65	56.7	6.3075	190.474	7.01598	9.92	272.1
St_K_2018	13	1	14.9705	17.782	8.298	10.412	33.85	41.48	50.4	9.3725	189.91	9.54494	17.24	189.2
St_K_2018	13	2	6.62851	22.588	13.698	12.004	35.8	56.18	21.8	12.615	188.23	12.7801	20.56	331.9
St_K_2018	13	3	8.62125	21.777	9.216	8.856	34.56	55.65	57.3	6.3075	189.404	6.7827	12.57	291.1
St_K_2018	14	1	12.7672	16.248	9.504	9.886	34.25	42	50.6	9.57	190.661	9.73518	13.34	244.4
St_K_2018	14	2	5.45314	21.526	12.06	11.268	36.27	56.18	22.7	12.615	187.58	12.959	12.57	365.1
St_K_2018	14	3	8.3665	24.249	11.88	9.296	34.83	55.65	58	6.6175	190.582	6.7849	14.48	347.3
St_K_2018	15	1	9.31193	17.988	8.37	10.502	35.07	42	51.1	9.58	189.919	10.6276	17.39	313.9
St_K_2018	15	2	10.4513	22.987	12.294	10.768	37.23	57.23	24.4	12.9413	188.221	13.6509	18.45	206.1
St_K_2018	15	3	8.8499	22.242	9.324	8.948	35.38	56.7	59.4	9.67875	189.582	10.4309	12.7	292.4
St_K_2018	16	1	8.41491	16.773	9.666	10.062	35.48	43.05	51.4	9.68875	190.762	9.82591	13.57	366.7
St_K_2018	16	2	7.68069	22.987	12.222	11.418	32.71	57.23	25.3	12.9413	187.638	13.0943	12.74	264.2
St_K_2018	16	3	8.03557	24.774	12.006	9.402	35.92	56.7	60	9.68875	190.583	10.002	14.65	354.1
St_K_2018	17	1	10.7633	14.08	6.264	7.958	35.89	43.58	51.6	9.7875	189.096	9.8292	14.32	245.2
St_K_2018	17	2	9.14144	25.537	9.972	10.518	33.54	57.23	26.2	12.9513	190.959	13.3113	15.71	323
St_K_2018	17	3	8.86848	23.743	12.042	9.11	36.2	57.23	60.7	9.7875	190.476	9.95634	10.14	324.1
St_K_2018	18	1	9.97733	18.778	8.442	10.592	32.36	43.58	51.8	9.8075	190.034	10.8691	17.54	290.3
St_K_2018	18	2	10.3166	24.057	11.88	10.416	33.96	57.75	27.1	13.05	188.327	13.7044	17.84	218.3
St_K_2018	18	3	9.06791	22.759	9.414	9.042	36.47	57.23	61.4	9.7875	189.582	10.548	12.83	279.4
St_K_2018	19	1	10.4328	17.298	9.756	10.15	32.72	44.1	52.1	10.005	190.864	10.1432	13.69	308.4
St_K_2018	19	2	4.07867	23.247	12.384	11.568	34.37	57.75	27.9	13.05	187.646	13.2041	12.9	487
St_K_2018	19	3	6.39417	24.385	12.15	9.506	36.74	57.23	62	9.7975	190.585	10.1161	14.81	449.7
St_K_2018	20	1	11.2246	14.262	6.372	8.102	29.3	44.1	52.3	10.005	189.211	10.0467	14.57	233.2
St_K_2018	20	2	14.0567	25.743	10.044	10.594	34.78	57.75	28.8	12.85	191.057	13.226	15.82	214.5
St_K_2018	20	3	11.2851	23.193	12.132	9.176	29.96	57.75	62.7	9.89625	190.525	10.0665	10.21	250.9
St_K_2018	21	1	10.4053	19.038	8.514	10.684	29.62	44.1	52.6	10.015	189.99	11.0907	17.69	260.2
St_K_2018	21	2	6.64966	21.697	12.186	10.68	35.2	53.03	27	10.885	188.335	11.4838	18.3	331.6
St_K_2018	21	3	7.74964	23.019	9.504	9.136	30.18	57.75	63.4	9.89625	189.584	10.6651	12.97	337.4
St_K_2018	22	1	11.9807	17.503	9.846	10.238	29.94	44.63	52.8	10.1237	191.649	10.2629	13.81	262.9
St_K_2018	22	2	8.30593	21.093	12.546	11.718	35.61	53.55	27.8	10.9837	187.752	11.1389	13.07	251
St_K_2018	22	3	10.0923	24.645	12.276	9.61	30.4	57.75	45.1	9.90625	190.685	10.2302	14.97	282
St_K_2018	23	1	13.3774	14.715	6.48	8.244	30.26	45.15	53	10.2225	189.921	10.281	14.83	203.2
St_K_2018	23	2	9.67978	23.643	10.116	10.67	36.44	53.55	28.6	10.9937	191.064	11.3897	15.94	304.9
St_K_2018	23	3	10.0728	23.458	12.204	9.24	30.62	58.28	45.3	10.005	190.632	10.2037	10.28	287.2
St_K_2018	24	1	10.9585	18.228	9.936	10.326	24.29	46.2	53.5	10.3312	191.756	10.9965	13.93	293.4
St_K_2018	24	2	5.08392	21.358	12.708	11.868	37.27	54.08	30.2	11.0925	187.821	11.5833	13.24	347.2
St_K_2018	24	3	8.13091	24.91	12.546	9.82	36.12	58.28	45.6	10.015	190.793	10.7593	15.3	365.2
St_K_2018	25	1	10.7313	15.24	6.588	8.386	24.54	46.2	53.8	10.3312	189.926	10.4601	15.08	248.1
St_K_2018	25	2	12.6558	23.86	9.198	7.2	37.68	54.08	31	11.1025	191.056	11.244	6.59	206.4
St_K_2018	25	3	11.3281	23.652	12.294	9.304	36.37	58.8	45.8	10.1137	190.63	11.0074	10.35	250
St_K_2018	26	1	9.62283	19.968	17.874	12.136	24.8	46.2	54	10.3513	190.096	10.418	17.99	287.6
St_K_2018	26	2	6.14568	21.618	9.63	8.444	38.1	54.6	31.8	11.2112	188.386	11.6233	14.46	306.4
St_K_2018	26	3	7.93191	23.695	9.702	9.322	36.63	59.33	46	10.1137	189.815	10.3139	13.23	334.9
St_K_2018	27	1	14.7194	18.493	10.008	10.416	25.05	46.73	54.2	10.5587	191.75	11.5448	14.05	213.8
St_K_2018	27	2	6.69519	20.929	12.87	12.018	38.93	55.13	32.6	11.31	187.817	11.7908	13.41	266.5
St_K_2018	27	3	10.7996	25.375	12.672	9.924	36.88	59.33	46.1	10.1237	190.789	10.862	15.46	269.2
St_K_2018	28	1	8.67052	19.503	17.73	12.034	24.04	45.15	53.3	10.2325	189.993	10.3688	17.84	305.7
St_K_2018	28	2	8.12327	22.168	12.294	10.768	36.85	54.08	29.4	11.0925	188.332	11.2433	18.45	274.4
St_K_2018	28	3	7.97688	23.23	9.612	9.228	35.61	58.28	45.5	10.005	189.7	10.3128	13.1	325.2
St_K_2018	29	1	9.53656	13.29	6.156	7.816	34.66	42	50.9	9.57	189.098	9.72024	14.06	273.8
St_K_2018	29	2	16.8148	24.556	9.9	10.44	36.75	56.18	23.5	12.645	190.947	13.021	15.59	179.3
St_K_2018	29	3	11.18	23.272	11.88	8.982	35.11	56.18	58.7	9.67875	190.472	9.86703	10	249.1
St_K_2018	30	1	12.4857	15.783	9.414	9.798	33.03	40.95	49.9	7.97	190.661	9.38716	13.22	247.3
St_K_2018	30	2	7.4973	26.323	11.898	11.118	34.36	65.63	69.9	14.79	187.46	15.3755	12.4	267
St_K_2018	30	3	9.87467	24.037	10.278	9.192	34.02	55.13	56	6.20875	190.475	6.53092	14.32	282
St_K_2019	1	1	6.4896	6.81283	11.9972	2.58306	29.2774	25.22	69.5333	5.252	170.28	5.49021	29.682	314.11
St_K_2019	1	2	7.1968	7.55526	14.097	3.48604	38.9667	40.255	37.9556	4.545	102.78	4.74881	11.6012	375.72
St_K_2019	1	3	7.82836	8.21828	12.0597	4.02709	37.3389	50.44	33.2889	5.2015	158.004	5.81207	18.2942	390.87
St_K_2019	2	1	6.5728	6.90018	12.2115	2.62919	29.8003	25.705	70.1556	5.3025	171.9	5.37958	29.973	305.02
St_K_2019	2	2	6.656	6.98752	14.2175	3.51584	39.2998	40.74	38.1111	4.646	103.32	5.38644	11.6012	333.3
St_K_2019	2	3	7.82836	8.21828	12.1645	4.06211	37.6636	50.44	33.8333	5.2015	160.083	5.45001	18.5173	340.37
St_K_2019	3	1	6.6144	6.94385	12.4257	2.67531	30.3231	26.19	70.7778	5.3025	173.52	6.48654	30.264	257.55
St_K_2019	3	2	6.656	6.98752	17.3877	7.31638	44.2696	40.74	38.2667	4.646	103.68	5.43839	11.8243	399.96
St_K_2019	3	3	7.904	8.29768	12.2694	4.09712	37.9883	50.925	34.3778	5.252	162.459	5.68247	18.7404	375.72
St_K_2019	4	1	4.6104	4.98285	14.5247	4.62329	39.6196	28.5	30.2133	2.597	88.464	2.79583	25.935	343.4
St_K_2019	4	2	7.04727	7.61658	13.9404	3.88615	37.6389	43.225	39.5215	4.851	118.146	5.07901	13.11	387.84
St_K_2019	4	3	5.19273	5.61222	17.8575	5.38089	43.2747	43.7	34.1807	2.352	204.282	3.08846	19.665	380.77
St_K_2019	5	1	4.7328	5.11514	14.7293	4.68841	40.1776	28.975	30.3659	2.695	89.046	2.74948	26.22	345.42
St_K_2019	5	2	7.04727	7.61658	14.046	3.91559	37.9241	43.225	39.6741	4.851	118.534	5.63713	13.11	534.29
St_K_2019	5	3	5.19273	5.61222	18.1281	5.46242	43.9304	43.7	34.6385	2.352	206.552	2.65068	20.748	273.71
St_K_2019	6	1	4.7736	5.15923	14.9338	4.75353	40.7356	28.975	30.5185	2.744	89.434	3.95495	24.472	303
St_K_2019	6	2	7.04727	7.61658	14.1516	3.94503	38.2092	43.225	39.8267	4.851	118.922	5.67687	13.3285	334.31
St_K_2019	6	3	5.26691	5.69239	18.2634	5.50318	44.2582	44.175	35.1726	2.401	209.578	2.84452	20.748	283.81
St_K_2019	7	1	4.7736	5.15923	15.1384	4.81864	41.2937	28.975	30.6711	2.744	89.822	2.94732	24.472	338.35
St_K_2019	7	2	7.19564	7.77693	14.2572	3.97447	38.4944	44.175	39.9793	4.949	119.698	5.15659	13.3285	333.3
St_K_2019	7	3	5.304	5.73248	18.3987	5.54394	44.5861	44.175	35.6304	2.45	211.848	3.21715	20.748	425.21
St_K_2019	8	1	4.8552	5.24742	15.343	4.88376	41.8517	29.45	30.8237	2.793	90.404	2.84887	24.738	472.68
St_K_2019	8	2	7.19564	7.77693	14.3628	4.00391	38.7795	44.175	40.1319	4.949	120.086	5.75273	13.3285	227.25
St_K_2019	8	3	5.304	5.73248	16.5047	4.97324	39.9963	44.175	36.0881	2.45	214.118	2.76095	21.204	269.67
St_K_2019	9	1	4.896	5.29152	15.5475	4.94888	42.4097	29.925	30.9763	2.793	90.986	4.03086	24.738	338.35
St_K_2019	9	2	7.19564	7.77693	14.4684	4.03335	39.0647	44.175	40.2844	4.949	120.474	5.80835	13.547	418.14
St_K_2019	9	3	5.37818	5.81265	15.9636	4.81019	38.685	44.65	36.5459	2.499	216.766	2.87812	21.204	276.74
St_K_2019	10	1	4.896	5.29152	15.7521	5.01399	42.9677	29.925	31.1289	2.793	91.374	2.91118	24.738	637.31
St_K_2019	10	2	7.26982	7.85711	14.574	4.06279	39.3498	44.65	40.437	4.998	121.056	5.17847	13.7655	274.72
St_K_2019	10	3	5.16727	5.47731	16.0319	4.73905	37.3799	48.41	35.2074	2.4225	214.519	3.2139	22.9896	429.25
St_K_2019	11	1	4.8216	5.1109	15.828	4.94249	41.5405	32.96	29.9081	2.8025	90.44	2.87338	27.1096	449.45
St_K_2019	11	2	6.98473	7.40381	7.71551	3.57818	25.1991	48.41	38.7644	4.845	119.32	5.08076	15.1616	261.59
St_K_2019	11	3	5.20291	5.51508	12.6754	3.74685	29.5538	48.925	36.0785	2.4225	185.592	2.75108	23.2368	400.97
St_K_2019	12	1	5.4096	5.73418	16.4291	5.13018	43.118	33.99	30.3437	3.42	91.96	4.30931	27.6864	236.34
St_K_2019	12	2	7.16291	7.59268	9.4186	4.36801	30.7614	49.44	13.7926	4.9875	135.85	5.86038	15.3985	432.28
St_K_2019	12	3	5.34545	5.66618	12.9845	3.83824	30.2746	49.955	37.3852	2.5175	191.862	2.827	23.7312	247.45
St_K_2019	13	1	5.4096	5.73418	16.6295	5.19275	43.6438	33.99	30.4889	3.42	92.34	3.5702	27.6864	336.33
St_K_2019	13	2	7.23418	7.66823	9.67664	4.48768	31.6042	49.955	14.3733	5.035	140.125	5.22281	15.6354	282.8
St_K_2019	13	3	5.34545	5.66618	13.0876	3.8687	30.5149	49.955	37.8207	2.5175	193.743	3.35899	23.7312	426.22
St_K_2019	14	1	5.488	5.81728	16.8298	5.25531	44.1696	34.505	30.6341	3.4675	92.91	3.5394	27.9748	366.63
St_K_2019	14	2	7.23418	7.66823	9.80566	4.54752	32.0256	49.955	14.9541	5.035	143.925	5.28691	15.6354	293.91
St_K_2019	14	3	5.34545	5.66618	13.1906	3.89916	30.7552	49.955	38.2563	2.5175	195.624	2.86211	23.9784	395.92
St_K_2019	15	1	5.488	5.81728	17.2305	5.38044	45.2213	34.505	30.9244	3.4675	93.67	4.40424	27.9748	349.46
St_K_2019	15	2	7.37673	7.81933	12.8425	4.66719	32.8683	50.985	16.1156	5.13	152.475	6.04494	15.8723	341.38
St_K_2019	15	3	6.37891	6.76164	13.3967	3.64827	31.2357	50.47	39.2	3.8475	200.013	4.14385	23.9784	187.86
St_K_2019	16	1	5.5664	5.90038	17.4309	5.443	45.7471	35.02	31.0696	3.515	94.24	3.67508	27.9748	204.02
St_K_2019	16	2	7.37673	7.81933	11.9752	3.58798	28.8826	50.985	16.6963	5.13	156.275	5.32515	15.8723	253.51
St_K_2019	16	3	6.37891	6.76164	13.6028	3.7044	31.7163	50.47	39.6356	3.8475	201.894	4.72906	24.4728	374.71
St_K_2019	17	1	5.6448	5.98349	17.6312	5.50556	46.2729	35.535	31.2148	3.5625	94.81	3.63646	28.2632	297.95
St_K_2019	17	2	7.37673	7.81933	12.2783	3.67882	29.6138	50.985	17.277	5.13	160.075	5.39483	16.1092	259.57
St_K_2019	17	3	6.45018	6.83719	11.0525	3.73246	31.9566	50.985	40.0711	3.895	204.089	4.21308	24.4728	346.43
St_K_2019	18	1	5.6448	5.98349	15.9039	4.17609	41.7278	35.535	31.36	3.5625	95.19	4.54667	28.2632	360.57
St_K_2019	18	2	7.448	7.89488	12.4299	3.72423	29.9794	51.5	17.8578	5.1775	164.35	6.02143	16.3461	279.77
St_K_2019	18	3	6.45018	6.83719	11.1356	3.76052	32.1968	50.985	40.5067	3.895	205.969	4.19809	24.4728	270.68
St_K_2019	19	1	5.7232	6.06659	16.0825	4.22302	42.1966	36.05	31.5052	3.61	95.76	3.77601	28.5516	151.5
St_K_2019	19	2	7.448	7.89488	12.5815	3.76965	30.345	51.5	18.4385	5.1775	168.15	5.33904	16.3461	321.18
St_K_2019	19	3	6.45018	6.83719	11.2187	3.78859	32.4371	50.985	40.9422	3.895	207.85	4.53689	24.72	358.55
St_K_2019	20	1	5.7232	6.06659	12.8378	3.371	37.7766	36.05	31.6504	3.61	96.14	3.68499	28.5516	289.87
St_K_2019	20	2	7.448	7.89488	12.7331	3.81507	30.7106	51.5	19.0193	5.1775	171.95	5.45202	16.583	427.23
St_K_2019	20	3	6.48582	6.87497	9.1491	3.08967	26.4531	51.5	41.3778	3.895	210.045	4.15458	24.72	308.05
St_K_2019	21	1	5.7232	6.06659	12.9789	3.40805	38.1918	36.05	31.7956	3.61	96.52	4.62974	28.5516	299.97
St_K_2019	21	2	6.52145	6.91274	12.8847	3.86049	31.0762	47.38	17.8578	4.3225	160.55	5.09464	16.583	276.74
St_K_2019	21	3	6.52145	6.91274	9.21638	3.11239	26.6476	51.5	41.8133	3.9425	211.926	4.19331	24.72	420.16
St_K_2019	22	1	5.8016	6.1497	13.12	3.44509	38.6069	36.565	31.9407	3.6575	97.09	3.83141	28.84	418.14
St_K_2019	22	2	6.59273	6.98829	13.0363	3.9059	31.4418	47.895	18.3659	4.37	164.35	4.5351	16.583	268.66
St_K_2019	22	3	6.52145	6.91274	9.28365	3.13511	26.8421	51.5	29.763	3.9425	208.335	4.60555	22.7424	322.24
St_K_2019	23	1	5.88	6.2328	13.261	3.48214	39.022	37.08	32.0859	3.705	97.66	3.78358	28.84	385.84
St_K_2019	23	2	6.59273	6.98829	13.3394	3.99674	32.173	47.895	18.8741	4.37	167.675	4.66067	16.8199	345.56
St_K_2019	23	3	6.59273	6.98829	9.35092	3.15782	27.0367	52.015	29.9081	3.99	209.56	4.21982	22.9896	326.48
St_K_2019	24	1	5.9976	6.35746	11.4912	3.17097	31.3202	37.595	32.3763	3.8	98.61	4.87903	29.1284	350.86
St_K_2019	24	2	6.664	7.06384	13.6426	4.08757	32.9042	48.41	19.963	4.4175	175.275	5.05043	17.0568	429.3
St_K_2019	24	3	6.59273	6.98829	10.2751	4.09786	31.8882	52.015	30.1259	3.99	210.786	4.32014	23.2368	384.78
St_K_2019	25	1	5.9976	6.35746	11.6109	3.204	31.6464	37.595	32.5215	3.8	98.99	3.98181	23.9269	342.38
St_K_2019	25	2	6.664	7.06384	13.7942	4.13299	33.2698	48.41	20.4711	4.4175	178.6	4.60103	17.2937	539.54
St_K_2019	25	3	6.62836	7.02607	10.3475	4.12672	32.1127	52.53	30.1985	3.99	211.603	4.57653	23.2368	304.22
St_K_2019	26	1	5.9976	6.35746	11.7306	3.23703	31.9727	37.595	32.6667	3.8	99.37	3.87961	23.9269	400.68
St_K_2019	26	2	6.73527	7.13939	13.9458	4.17841	33.6354	48.925	20.9793	4.465	182.4	4.76859	17.2937	345.56
St_K_2019	26	3	6.69964	7.10161	10.4199	4.15558	32.3373	53.045	30.3437	4.0375	212.828	4.27451	23.2368	334.75
St_K_2019	27	1	6.076	6.44056	11.8503	3.27006	32.2989	38.11	32.8119	3.8475	99.94	4.90282	24.1638	383.16
St_K_2019	27	2	6.80655	7.21494	14.2489	4.26924	34.3666	49.44	21.56	4.5125	141.873	5.13238	17.2937	421.27
St_K_2019	27	3	6.69964	7.10161	10.4922	4.18444	32.5619	53.045	30.4889	4.0375	213.645	4.36071	23.484	297.67
St_K_2019	28	1	5.88	6.2328	11.3715	3.13794	30.9939	37.08	32.2311	3.705	98.04	3.85717	28.84	352.98
St_K_2019	28	2	6.664	7.06384	13.491	4.04216	32.5386	48.41	19.4548	4.4175	171.95	4.60678	17.0568	412.34
St_K_2019	28	3	6.59273	6.98829	10.1304	4.04015	31.439	52.015	29.9807	3.99	209.969	4.84151	22.9896	305.28
St_K_2019	29	1	5.488	5.81728	17.0302	5.31787	44.6954	34.505	30.7793	3.4675	93.29	3.5317	27.9748	288.86
St_K_2019	29	2	7.23418	7.66823	9.93468	4.60735	32.447	49.955	15.5348	5.035	147.725	5.26753	15.8723	352.49
St_K_2019	29	3	6.34327	6.72387	13.2937	3.92962	30.9955	49.955	38.7644	3.8475	197.818	4.17208	23.9784	276.74
St_K_2019	30	1	4.9	5.194	16.2288	5.06762	42.5921	33.475	30.1985	2.85	91.39	3.6618	27.398	366.63
St_K_2019	30	2	7.16291	7.59268	9.28958	4.30817	30.34	49.44	39.0548	4.9875	120.46	5.5625	15.1616	355.52
St_K_2019	30	3	5.27418	5.59063	12.8815	3.80778	30.0344	49.44	36.9496	2.47	189.667	2.7796	23.7312	325.22
St_Sh_2014	1	1	5.81695	7.614	15.53	3.68	28.75	22.5	56.74	5.33375	172.2	5.47895	30	295
St_Sh_2014	1	2	6.54962	7.614	15.92	3.77	29.47	22.5	57.33	5.33375	173.8	5.48225	30.4	262
St_Sh_2014	1	3	6.23656	7.81	16.31	3.87	30.19	23	57.93	5.38813	175.6	6.22313	30.4	279
St_Sh_2014	2	1	4.23358	7.81	16.7	3.96	30.91	23	58.52	5.38813	177.2	5.46547	30.4	411
St_Sh_2014	2	2	5.52381	7.81	15.63	2.74	26.11	23	59.11	5.38813	178.8	5.66653	38.4	315
St_Sh_2014	2	3	4.8595	8.012	15.99	2.81	26.7	23.5	59.7	5.4425	180.6	5.7693	38.8	363
St_Sh_2014	3	1	4.40695	8.232	16.34	2.87	27.29	24	60.3	5.4475	182.4	6.3475	39.2	403
St_Sh_2014	3	2	5.92	8.232	16.7	2.93	27.89	24	60.89	5.4475	184	5.9761	39.2	300
St_Sh_2014	3	3	5.11364	8.434	17.05	2.99	28.48	24.5	61.48	5.50187	185.8	5.73307	39.6	352
St_Sh_2014	4	1	6.61314	8.41	15.83	2.78	26.43	24.5	62.07	5.55125	187.4	5.69965	39.6	274
St_Sh_2014	4	2	4.91057	8.41	16.15	2.84	26.97	24.5	62.67	5.55125	189	5.70245	39.6	369
St_Sh_2014	4	3	5.70186	8.606	16.47	2.89	27.51	25	63.26	5.60562	190.8	6.44562	40	322
St_Sh_2014	5	1	7.21875	8.832	16.8	2.95	28.05	25.5	63.85	5.60562	192.6	5.69562	40.4	256
St_Sh_2014	5	2	8.71698	8.832	16.45	2.4	24.99	25.5	64.44	5.60562	194.2	5.93762	40.4	212
St_Sh_2014	5	3	8	9.034	16.76	2.45	25.46	26	65.04	5.66	196	5.9218	40.8	234
St_Sh_2014	6	1	3.41606	9.034	13.09	2.44	27.92	26	65.63	5.66	197.6	6.7502	30.6	548
St_Sh_2014	6	2	6.07792	9.034	13.33	2.48	28.42	26	66.22	5.66	199.2	6.2488	30.6	308
St_Sh_2014	6	3	4.42991	9.23	13.57	2.53	28.93	26.5	66.81	5.53937	201	5.75217	30.9	428
St_Sh_2014	7	1	6.4678	9.456	13.81	2.57	29.44	27	67.41	5.42938	202.8	5.62038	31.2	295
St_Sh_2014	7	2	9.78462	9.456	14.04	2.62	29.95	27	68	5.42938	204.4	5.62338	31.2	195
St_Sh_2014	7	3	6.17143	10.546	14.28	2.66	30.46	27.5	68.59	3.75562	206.2	4.48162	31.5	245
St_Sh_2014	8	1	4.17391	11.104	14.52	2.71	30.96	27.5	69.19	2.66938	207.8	2.7961	31.5	299
St_Sh_2014	8	2	3.40054	11.104	14.76	2.75	31.47	27.5	69.78	2.66938	209.4	3.05458	31.5	367
St_Sh_2014	8	3	3.81982	11.306	15	2.79	31.98	28	70.37	2.72375	211.2	3.04755	31.8	333
St_Sh_2014	9	1	5.37238	11.526	16.19	3.6	35.93	28.5	70.96	2.72875	213	3.81415	31.8	239
St_Sh_2014	9	2	4	11.526	14.2	3.16	31.52	28.5	71.56	2.72875	214.6	3.36215	26.7	321
St_Sh_2014	9	3	4.67143	11.728	14.42	3.21	32	29	72.15	2.78313	216.4	3.01832	27	280
St_Sh_2014	10	1	2.65594	11.704	14.64	2.85	31.67	29	72.44	2.8325	217.2	3.0483	27	497
St_Sh_2014	10	2	3.80403	11.704	14.86	2.89	32.14	29	28.89	2.8325	99.6	3.0514	27	347
St_Sh_2014	10	3	3.18483	11.9	15.08	2.94	32.62	29.5	29.04	2.89187	100.2	3.76287	27	422
St_Sh_2014	11	1	3.10297	12.126	17.42	4.47	37.56	30	29.19	2.89687	100.8	3.03571	27.3	437
St_Sh_2014	11	2	4.70833	12.126	14.97	4.53	38.1	30	29.33	2.89687	101.2	3.33527	27.3	288
St_Sh_2014	11	3	3.83471	12.298	15.18	4.6	38.63	30.5	29.48	3.00063	101.8	3.30863	27.6	363
St_Sh_2014	12	1	4.60328	12.274	15.4	4.66	39.17	30.5	29.63	3.05	102.2	4.4546	25.76	305
St_Sh_2014	12	2	5.06859	12.274	15.61	4.72	39.71	30.5	29.78	3.05	102.6	3.8656	25.76	277
St_Sh_2014	12	3	4.90722	12.47	15.82	4.79	40.24	31	29.93	3.10438	103.2	3.50278	26.04	291
St_Sh_2014	13	1	3.55556	12.696	16.03	4.85	40.78	31.5	30.07	3.10938	103.8	3.35257	26.04	405
St_Sh_2014	13	2	3.80952	12.696	16.24	4.92	41.32	31.5	30.22	3.10938	104.2	3.35557	26.04	378
St_Sh_2014	13	3	3.73469	12.898	16.45	4.98	41.85	32	30.37	3.16375	104.8	3.99675	26.32	392
St_Sh_2014	14	1	5.904	12.868	16.66	5.04	42.39	32	30.52	3.27312	105.2	3.42084	26.32	250
St_Sh_2014	14	2	4.59813	12.868	16.87	5.11	42.92	32	30.67	3.27312	105.6	3.76512	26.32	321
St_Sh_2014	14	3	5.24476	13.07	17.08	5.17	43.46	32.5	30.81	3.3275	106.2	3.6733	26.6	286
St_Sh_2014	15	1	5.59459	12.99	17.29	5.23	44	33	30.96	3.92	106.8	5.4884	26.88	296
St_Sh_2014	15	2	4.1194	12.99	17.5	5.3	44.53	33	31.11	3.92	107.2	4.8322	26.88	402
St_Sh_2014	15	3	4.81375	13.186	17.72	5.36	45.07	33.5	31.26	3.97438	107.8	4.41838	27.16	349
St_Sh_2014	16	1	6.36364	13.186	17.93	5.43	45.61	33.5	31.41	3.97938	108.2	4.24498	27.16	264
St_Sh_2014	16	2	5.9364	13.186	18.14	5.49	46.14	33.5	31.56	3.97938	108.6	4.24718	27.16	283
St_Sh_2014	16	3	6.21898	13.388	18.35	5.55	46.68	34	31.7	4.03375	109.2	5.04025	27.16	274
St_Sh_2014	17	1	9.93	17.538	20.13	7.33	44.79	43.5	37.19	5.17062	127.8	5.22438	12.65	200
St_Sh_2014	17	2	19.86	17.538	20.29	7.39	45.15	43.5	37.33	5.17062	128.2	5.92902	12.88	100
St_Sh_2014	17	3	13.38	17.746	20.46	7.45	45.51	44	37.48	5.23	128.8	5.5454	13.11	150
St_Sh_2014	18	1	14.4388	17.746	15.77	5.74	35.08	44	37.63	5.23	129.2	6.5074	13.11	139
St_Sh_2014	18	2	4.04637	17.746	15.89	5.79	35.35	44	37.78	5.23	129.6	5.9482	13.34	496
St_Sh_2014	18	3	6.45283	18.15	16.02	5.83	35.63	45	37.93	5.33375	130.4	5.63855	13.34	318
St_Sh_2014	19	1	8.51452	18.15	16.14	5.88	35.91	45	38.07	5.33375	130.8	5.53825	13.34	241
St_Sh_2014	19	2	4.38462	18.15	16.26	5.92	36.18	45	38.22	5.33375	131.2	5.54035	13.57	468
St_Sh_2014	19	3	5.83944	18.358	14.37	3.81	36.19	45.5	38.37	5.39313	131.8	6.02313	13.8	355
St_Sh_2014	20	1	8.52489	14.754	12.6	3.37	33.29	37.5	33.63	4.46375	115.8	4.51625	23.69	221
St_Sh_2014	20	2	6.72857	14.754	12.73	3.4	33.62	37.5	33.78	4.46375	116.2	5.08015	0	280
St_Sh_2014	20	3	7.60159	14.956	12.85	3.44	33.96	38	33.93	4.51813	116.8	4.78093	10.35	251
St_Sh_2014	21	1	4.99476	14.956	13.14	3.65	34.96	38	34.07	4.52313	117.2	5.99672	10.35	382
St_Sh_2014	21	2	5.31476	14.956	13.27	3.68	35.3	38	34.22	4.52313	117.6	5.33873	10.58	359
St_Sh_2014	21	3	5.20755	15.152	15.18	4.21	40.39	38.5	34.37	4.5775	118.2	4.9239	10.58	371
St_Sh_2014	22	1	6.91166	15.354	15.33	4.25	40.78	39	34.52	4.62688	118.8	4.87938	10.58	283
St_Sh_2014	22	2	6.39216	15.354	15.47	4.29	41.16	39	34.67	4.62688	119.2	4.88157	10.81	306
St_Sh_2014	22	3	6.71186	15.55	15.62	4.33	41.55	39.5	34.81	4.68125	119.8	5.46925	11.04	295
St_Sh_2014	23	1	7.30627	15.55	15.76	4.37	41.93	39.5	34.96	4.68625	120.2	4.76125	11.04	271
St_Sh_2014	23	2	8.18182	15.55	15.9	4.41	42.32	39.5	35.11	4.68625	120.6	5.35585	11.27	242
St_Sh_2014	23	3	7.79767	15.752	16.05	4.45	42.7	40	35.26	4.74062	121.2	5.04042	11.27	257
St_Sh_2014	24	1	6.54194	15.948	14.99	3.21	36.22	40.5	35.41	4.79	121.8	6.269	11.27	310
St_Sh_2014	24	2	5.408	15.948	15.13	3.24	36.54	40.5	35.56	4.79	122.2	5.5338	11.5	375
St_Sh_2014	24	3	5.98251	16.15	15.26	3.27	36.86	41	35.7	4.84438	122.8	5.11238	11.73	343
St_Sh_2014	25	1	6.2561	16.15	15.4	3.29	37.19	41	35.85	4.85438	123.2	5.10728	11.73	328
St_Sh_2014	25	2	5.32987	16.15	15.53	3.32	37.51	41	36	4.85438	123.6	5.10938	11.96	385
St_Sh_2014	25	3	5.81513	16.346	15.66	3.35	37.83	41.5	36.15	4.90875	124.2	5.69875	11.96	357
St_Sh_2014	26	1	7.11111	16.932	15.8	3.38	38.16	42	36.3	5.0075	124.8	5.0975	11.96	270
St_Sh_2014	26	2	6.76056	16.932	19.32	7.03	42.98	42	36.44	5.0075	125.2	5.7303	12.19	284
St_Sh_2014	26	3	7.00722	17.134	19.48	7.09	43.34	42.5	36.59	5.06187	125.8	5.45467	12.42	277
St_Sh_2014	27	1	6.53535	17.134	19.64	7.15	43.7	42.5	36.74	5.06687	126.2	6.15407	12.42	297
St_Sh_2014	27	2	8.15546	17.134	19.81	7.21	44.06	42.5	36.89	5.06687	126.6	5.72687	12.65	238
St_Sh_2014	27	3	7.33209	17.336	19.97	7.27	44.42	43	37.04	5.12125	127.2	5.46525	12.65	268
St_Sh_2014	28	1	10.7435	21.4	10.97	4.24	33	51.5	30.96	4.68688	234.03	4.8667	22.56	191
St_Sh_2014	28	2	6.95593	21.4	11.04	4.27	33.23	51.5	31.11	4.69188	234.89	4.8745	22.8	295
St_Sh_2014	28	3	8.48148	21.376	24.48	4.3	33.46	51.5	31.19	4.33625	235.32	5.17815	23.04	243
St_Sh_2014	29	1	5.587	11.987	16.838	3.744	37.367	29.64	73.798	2.838	221.52	2.96886	33.072	569.92
St_Sh_2014	29	2	4.16	11.987	14.768	3.286	32.781	29.64	74.422	2.838	223.184	3.25692	27.768	320.32
St_Sh_2014	29	3	4.858	12.197	14.997	3.338	33.28	30.16	75.036	2.894	225.056	3.19852	28.08	445.12
St_Sh_2014	30	1	2.762	12.172	15.226	2.964	32.937	30.16	75.338	2.946	225.888	3.8964	28.08	306.8
St_Sh_2014	30	2	3.956	12.172	15.454	3.006	33.426	30.16	30.046	2.946	103.584	3.383	28.08	202.8
St_Sh_2014	30	3	3.312	12.376	15.683	3.058	33.925	30.68	30.202	3.008	104.208	3.68896	28.08	254.8
St_Sh_2015	1	1	10.1555	3.205	9.288	8.05	21.85	21.53	68.9	9.57	188.991	9.75468	16.02	238.3
St_Sh_2015	1	2	13.2552	20.493	18.018	12.236	25.55	47.25	54.7	10.6675	190.09	10.8304	18.14	204.5
St_Sh_2015	1	3	8.87306	22.143	9.72	8.512	39.75	55.65	34.2	11.4188	188.485	11.8481	14.58	222.3
St_Sh_2015	2	1	8.00229	3.205	8.586	9.414	22.4	21.53	69.7	9.58	189.815	9.59839	13.36	328.4
St_Sh_2015	2	2	12.9407	18.964	10.188	10.592	25.81	47.78	55	10.7663	191.753	11.7543	14.29	251
St_Sh_2015	2	3	6.33256	21.123	13.032	12.17	40.17	55.65	35	11.4188	187.933	11.643	13.57	280.2
St_Sh_2015	3	1	9.0718	3.205	11.214	10.028	22.94	21.53	70.4	9.67875	190.844	10.6378	15.62	328.9
St_Sh_2015	3	2	7.43373	15.952	6.822	8.67	26.57	47.78	55.2	10.7663	186.691	11.2361	15.59	231.6
St_Sh_2015	3	3	9.54825	24.117	12.654	8.668	40.58	55.65	35.8	11.4288	191.324	12.1153	7.94	277.6
St_Sh_2015	4	1	10.936	3.103	9.504	8.252	23.49	21.53	71.1	9.67875	188.989	9.86505	16.42	216.6
St_Sh_2015	4	2	9.41234	20.704	18.18	12.338	26.83	47.78	55.4	10.7863	190.097	10.9511	18.29	291
St_Sh_2015	4	3	7.68799	22.282	11.196	8.582	41	56.18	36.6	11.5375	188.488	11.9704	14.7	251.3
St_Sh_2015	5	1	13.0147	8.155	8.658	9.508	19.84	21.53	71.8	9.68875	189.922	9.69322	13.49	206.7
St_Sh_2015	5	2	19.4148	19.224	10.26	12.206	30.7	48.3	55.7	10.9937	191.849	12.0097	14.41	165.4
St_Sh_2015	5	3	10.8445	21.576	15.084	12.32	41.82	56.7	37.4	11.6363	188.691	11.8627	13.74	186.4
St_Sh_2015	6	1	6.67239	6.675	11.322	10.132	20.29	22.05	72.5	9.7875	190.848	10.7541	15.79	437.9
St_Sh_2015	6	2	7.24178	16.737	6.93	10.07	30.99	49.35	55.9	11.0925	186.691	11.5073	15.85	245.4
St_Sh_2015	6	3	8.14836	24.582	12.834	8.788	42.24	56.7	38.2	11.6463	191.327	12.3383	8.05	318.4
St_Sh_2015	7	1	10.299	3.628	9.738	8.452	20.74	22.58	73.3	9.7875	189.106	9.95184	16.82	240.8
St_Sh_2015	7	2	17.9926	21.489	18.324	14.216	31.28	49.35	56.2	11.1025	190.187	11.2694	18.44	150.6
St_Sh_2015	7	3	12.3827	22.807	11.286	8.65	27.18	57.23	39	11.745	188.596	12.204	14.82	186.2
St_Sh_2015	8	1	11.1408	8.68	9.18	9.79	21.19	22.58	74	9.7975	189.925	9.80089	13.63	236.4
St_Sh_2015	8	2	11.2672	20.014	10.35	12.306	31.58	49.88	56.4	11.2012	191.913	12.2492	14.53	289.4
St_Sh_2015	8	3	9.22297	21.841	15.264	12.47	33.69	57.23	39.8	11.745	188.698	11.974	13.91	250.4
St_Sh_2015	9	1	14.2028	7.146	11.448	10.236	21.65	23.1	74.7	9.90625	190.834	10.7584	15.95	193
St_Sh_2015	9	2	7.08333	16.924	7.038	10.232	31.87	49.88	56.6	11.2012	186.818	11.603	16.11	250.4
St_Sh_2015	9	3	14.6652	24.787	13.194	9.03	34.02	57.23	40.6	11.755	191.424	12.4524	8.27	215
St_Sh_2015	10	1	5.67337	3.888	9.972	8.654	20.09	23.1	75.4	10.005	189.114	10.1706	17.22	397.2
St_Sh_2015	10	2	10.2292	21.754	18.468	14.332	32.16	49.88	56.9	11.2213	190.316	11.3901	18.59	276.5
St_Sh_2015	10	3	7.18898	23.067	11.376	8.718	34.67	57.75	41.4	11.8637	188.607	12.3272	14.94	314
St_Sh_2015	11	1	7.07402	8.886	9.27	9.884	20.5	23.1	76.1	10.005	189.932	10.0154	13.76	356.6
St_Sh_2015	11	2	11.046	20.214	10.44	12.408	32.45	50.4	57.1	11.4288	189.294	12.5048	18.6	222.3
St_Sh_2015	11	3	8.58471	22.294	15.444	12.62	34.99	58.28	42.2	11.9625	188.815	12.1936	14.08	275.9
St_Sh_2015	12	1	11.2457	7.411	11.556	10.342	20.91	23.63	76.9	10.005	190.209	10.8647	10.91	241.1
St_Sh_2015	12	2	8.28621	17.449	9.09	11.498	27.52	50.93	57.4	11.6175	186.868	12.0439	16.36	218.4
St_Sh_2015	12	3	14.1108	25.312	13.356	9.15	35.31	58.28	43	11.9725	191.425	12.6755	8.38	218.8
St_Sh_2015	13	1	6.96195	2.397	6.912	7.31	21.32	24.15	77.6	10.005	188.502	10.172	17.62	327.1
St_Sh_2015	13	2	9.39114	24.319	18.63	14.448	27.77	55.13	62.4	12.5162	190.318	12.6872	18.74	294.9
St_Sh_2015	13	3	7.73916	23.532	11.466	8.788	35.64	58.8	43.8	12.0712	188.606	12.6022	15.05	301.1
St_Sh_2015	14	1	12.5224	9.411	10.62	11.31	18.99	24.15	78.3	10.015	189.365	10.0313	15.74	199.8
St_Sh_2015	14	2	9.96622	23.05	10.53	12.508	28.01	56.18	62.7	12.615	189.349	13.811	18.75	255.7
St_Sh_2015	14	3	10.896	22.554	15.624	12.77	38.84	58.8	44.6	12.0712	187.634	12.307	14.24	212.8
St_Sh_2015	15	1	11.6494	7.936	11.79	10.55	19.35	24.68	79	10.1237	190.261	10.9899	11.14	241.5
St_Sh_2015	15	2	5.70872	21.364	7.974	10.086	41.28	56.18	62.9	12.615	186.875	13.0394	14.35	310.3
St_Sh_2015	15	3	11.7658	25.518	13.536	9.27	39.19	58.8	45.4	12.0812	189.885	12.7897	8.49	265.2
St_Sh_2015	16	1	10.8289	2.56	7.074	7.476	21.22	24.68	79.7	10.2225	188.6	10.3976	18.02	208.7
St_Sh_2015	16	2	12.682	24.784	18.774	14.562	41.63	56.18	63.2	12.635	190.417	12.8159	18.89	223.2
St_Sh_2015	16	3	13.1524	23.797	11.556	8.856	39.89	59.33	46.2	12.19	188.736	12.6661	15.17	206
St_Sh_2015	17	1	17.6928	11.01	9.522	10.156	24.43	27.3	35.1	5.12125	190.272	5.20504	16.49	157.7
St_Sh_2015	17	2	26.9277	25.501	14.958	11.474	39.55	61.43	66.6	13.92	186.861	15.272	19.66	78
St_Sh_2015	17	3	18.575	19.266	10.854	12.056	45.14	52.5	47.3	5.655	187.919	5.799	15.08	115.2
St_Sh_2015	18	1	27.9203	9.337	7.2	7.496	24.79	27.83	35.3	5.38	191.193	6.06904	11.8	108.5
St_Sh_2015	18	2	4.88948	23.833	12.87	10.516	39.85	61.43	66.8	13.92	186.279	14.4908	15.45	395.2
St_Sh_2015	18	3	11.4033	22.248	9.702	8.67	45.49	52.5	48	5.665	190.156	6.40644	13.51	236.6
St_Sh_2015	19	1	13.44	8.922	6.12	6.472	28.54	37.8	47.3	6.96	189.458	7.04982	18.2	192
St_Sh_2015	19	2	7.83986	27.295	17.064	10.13	40.16	61.43	67.1	13.93	189.197	14.0765	15.02	361.2
St_Sh_2015	19	3	8.84155	20.467	9.738	9.268	45.84	53.03	48.7	5.76375	188.877	5.99775	11.91	269.8
St_Sh_2015	20	1	16.9718	8.925	4.68	6.856	23.15	26.25	83.3	6.76	190.349	6.82174	11.36	178.5
St_Sh_2015	20	2	8.42943	22.336	8.208	10.136	48.51	58.28	64.5	13.05	187.046	14.318	14.79	218.5
St_Sh_2015	20	3	16.6882	26.308	9.234	8.252	41.99	60.38	50.3	12.4075	190.057	12.5342	12.86	192.8
St_Sh_2015	21	1	8.12134	3.951	6.336	7.808	23.53	26.25	84.1	4.785	188.67	5.81964	18.82	305.2
St_Sh_2015	21	2	9.99664	25.78	16.668	11.312	48.91	58.28	64.7	13.07	190.422	13.5484	14.68	286.1
St_Sh_2015	21	3	9.76415	24.462	9.522	9.062	42.34	60.9	51.1	12.5162	188.784	13.5739	15.52	276
St_Sh_2015	22	1	12.207	10.539	9.36	11.632	23.92	26.25	84.8	4.795	189.588	4.88608	16.19	231
St_Sh_2015	22	2	8.66929	24.3	12.42	11.298	49.31	58.8	65	13.2775	187.846	13.4276	19.35	236.2
St_Sh_2015	22	3	10.8686	23.797	14.166	13.22	42.69	61.43	51.9	12.265	187.834	12.6151	14.75	224.2
St_Sh_2015	23	1	14.1796	8.925	7.002	8.5	24.3	26.25	85.5	4.89375	191.109	4.96176	11.47	209.2
St_Sh_2015	23	2	9.75112	22.861	8.334	9	49.71	59.33	65.3	13.3763	187.043	14.6763	15.01	190.9
St_Sh_2015	23	3	16.2986	21.783	9.468	8.462	43.04	51.45	44	8.81875	190.057	8.94799	13.18	193.3
St_Sh_2015	24	1	10.377	4.126	6.462	7.974	27.31	26.78	86.2	4.89375	189.401	5.93595	19.22	244.4
St_Sh_2015	24	2	9.78156	26.305	16.794	9.976	50.11	59.33	65.5	13.3963	190.632	13.8752	14.79	292.6
St_Sh_2015	24	3	10.6815	20.002	9.594	9.13	43.39	51.98	44.6	8.5975	190.252	9.55126	11.73	263.4
St_Sh_2015	25	1	10.7899	10.804	9.45	11.74	23.95	26.78	86.9	4.90375	190.284	4.99627	16.34	255.9
St_Sh_2015	25	2	6.99312	24.825	14.85	11.386	50.51	59.85	65.8	13.5938	187.966	13.7457	19.5	306.8
St_Sh_2015	25	3	8.98109	19.072	10.746	11.922	43.74	51.98	45.3	5.4375	189.045	5.7912	14.91	265.6
St_Sh_2015	26	1	14.2303	9.396	7.074	8.582	24.32	27.3	87.7	5.0125	191.109	5.09311	11.58	215.1
St_Sh_2015	26	2	8.46415	23.121	8.46	9.132	38.94	59.85	66	13.5938	187.162	14.9258	15.23	219.2
St_Sh_2015	26	3	15.2708	21.988	9.576	8.566	44.44	51.98	46	5.4475	191.749	5.56738	13.35	210.5
St_Sh_2015	27	1	10.9047	4.386	5.994	6.344	24.07	27.3	88	5.11125	189.463	5.74521	17.84	229.2
St_Sh_2015	27	2	15.4177	26.565	16.92	10.054	39.24	59.85	66.3	13.6238	190.623	14.1298	14.91	187.6
St_Sh_2015	27	3	13.6707	20.002	9.666	9.2	44.79	51.98	46.6	5.55625	190.247	6.30569	11.82	201.5
St_Sh_2015	28	1	14.1577	15.687	6.714	8.528	25.3	47.25	54.5	10.6575	187.981	10.7738	15.34	150.6
St_Sh_2015	28	2	11.3924	23.857	8.766	6.862	39.34	55.13	33.4	11.32	191.321	11.4645	6.28	230.2
St_Sh_2015	28	3	13.5398	24.117	10.836	9.368	37.14	59.85	46.3	9.2825	190.679	9.8778	13.9	217
St_Sh_2015	29	1	14.771	7.432	11.906	10.645	22.516	24.024	77.688	10.303	198.467	10.3088	16.588	455.416
St_Sh_2015	29	2	7.367	17.601	7.32	10.641	33.145	51.875	58.864	11.649	194.291	12.7472	16.754	255.216
St_Sh_2015	29	3	15.252	25.778	13.722	9.391	35.381	59.519	42.224	12.225	199.081	12.4324	8.601	331.136
St_Sh_2015	30	1	5.9	4.044	10.371	9	20.894	24.024	78.416	10.405	196.679	11.5831	17.909	250.432
St_Sh_2015	30	2	10.638	22.624	19.207	14.905	33.446	51.875	59.176	11.67	197.929	12.2622	19.334	156.624
St_Sh_2015	30	3	7.477	23.99	11.831	9.067	36.057	60.06	43.056	12.338	196.151	12.7046	15.538	193.648
St_Sh_2016	1	1	5.8916	6.2451	15.066	3.79328	29.6121	21.825	59.0104	4.802	157.334	5.00029	29.1	300.9
St_Sh_2016	1	2	6.4684	6.8565	12.3442	3.50633	34.6326	36.375	35.1289	4.018	103.014	4.19842	0	419.22
St_Sh_2016	1	3	7.19127	7.62275	14.8585	4.58253	36.8885	46.56	23.9585	4.704	150.02	5.47613	0	411.06
St_Sh_2016	2	1	5.8916	6.2451	15.4427	3.88812	30.3524	21.825	59.6267	4.802	158.886	4.87369	29.488	279.48
St_Sh_2016	2	2	6.5508	6.94385	12.4664	3.54105	34.9755	36.86	35.283	4.067	103.596	4.70179	10.0395	261.12
St_Sh_2016	2	3	7.19127	7.62275	15.0132	4.63027	37.2728	46.56	24.5748	4.704	152.969	5.02039	16.7325	558.96
St_Sh_2016	3	1	5.974	6.33244	15.8193	3.98295	31.0927	22.31	60.243	4.851	160.632	6.06406	29.488	300.9
St_Sh_2016	3	2	6.5508	6.94385	12.746	3.75455	36.0102	36.86	35.437	4.067	103.984	4.70366	10.0395	304.98
St_Sh_2016	3	3	7.19127	7.62275	15.168	4.678	37.6571	46.56	25.1141	4.704	155.549	5.08206	16.9556	243.78
St_Sh_2016	4	1	5.974	6.33244	16.196	4.07778	31.833	22.31	60.8593	4.851	162.184	5.08234	29.488	506.94
St_Sh_2016	4	2	6.5508	6.94385	12.8698	3.791	36.3598	36.86	35.5911	4.067	104.372	4.25486	10.2626	445.74
St_Sh_2016	4	3	7.26618	7.70215	11.7217	4.72574	38.0413	47.045	25.6533	4.753	158.498	5.51121	16.9556	311.1
St_Sh_2016	5	1	5.974	6.33244	15.1642	2.82661	26.8902	22.31	61.4756	4.851	163.736	4.92368	37.248	413.1
St_Sh_2016	5	2	6.6332	7.03119	14.726	4.33778	41.604	37.345	35.7452	4.116	104.954	4.75671	10.2626	255
St_Sh_2016	5	3	7.30364	7.74185	11.9585	4.82121	38.8098	47.53	26.1926	4.753	161.447	5.06318	16.9556	301.92
St_Sh_2016	6	1	6.0564	6.41978	15.5088	2.89085	27.5013	22.795	62.0919	4.9	165.482	6.32919	37.636	269.28
St_Sh_2016	6	2	6.6504	6.98031	14.4064	4.33658	41.1847	37.05	36.2444	4.2075	102.272	4.75883	10.051	413.1
St_Sh_2016	6	3	7.23273	7.59153	11.7034	4.82167	38.433	46.55	27.0667	4.8015	159.311	4.97855	16.8245	260.1
St_Sh_2016	7	1	6.0384	6.33795	15.3632	2.9264	27.5666	22.8	63.3111	4.95	162.056	5.19042	37.24	186.66
St_Sh_2016	7	2	6.6504	6.98031	14.5424	4.37749	41.5732	37.05	36.4	4.2075	102.648	4.38026	10.2695	224.4
St_Sh_2016	7	3	7.30691	7.66939	9.53072	2.21315	24.7338	47.025	27.6111	4.851	162.169	5.63586	17.043	225.42
St_Sh_2016	8	1	6.0384	6.33795	15.6972	2.99002	28.1658	22.8	63.9333	4.95	163.56	5.02632	37.24	389.64
St_Sh_2016	8	2	6.732	7.06596	14.6783	4.4184	41.9618	37.525	36.5556	4.257	103.212	4.91584	10.488	288.66
St_Sh_2016	8	3	7.30691	7.66939	10.5471	3.30727	30.659	47.025	28.1556	4.851	164.669	5.17162	17.043	276.42
St_Sh_2016	9	1	6.12	6.4236	16.0311	3.05364	28.7651	23.275	64.5556	4.9995	165.252	6.46876	37.62	316.2
St_Sh_2016	9	2	6.732	7.06596	14.8142	4.45931	42.3503	37.525	36.7111	4.257	103.588	4.7909	10.488	334.56
St_Sh_2016	9	3	7.30691	7.66939	10.6485	3.33907	30.9538	47.025	28.7	4.851	167.17	5.12321	17.2615	275.4
St_Sh_2016	10	1	6.1608	6.46642	14.8774	2.83387	26.6949	23.275	65.1778	5.049	166.756	5.2961	37.62	302.94
St_Sh_2016	10	2	6.732	7.06596	14.9501	4.50022	42.7388	37.525	36.8667	4.257	103.964	4.4364	10.7065	204
St_Sh_2016	10	3	7.38109	7.74725	10.8513	3.40267	31.5434	47.5	29.3222	4.9005	170.384	5.65955	17.2615	141.78
St_Sh_2016	11	1	6.1608	6.46642	15.181	2.8917	27.2397	23.275	65.8	5.049	168.26	5.12685	37.62	245.82
St_Sh_2016	11	2	6.8136	7.15161	15.086	4.54114	43.1274	38	37.0222	4.3065	104.528	4.98348	10.7065	193.8
St_Sh_2016	11	3	7.45527	7.82511	10.9527	3.43447	31.8382	47.975	29.8667	4.95	173.242	5.25969	17.2615	516.12
St_Sh_2016	12	1	6.2424	6.55207	15.4846	2.94953	27.7845	23.75	66.4222	5.0985	169.952	6.49603	38	229.5
St_Sh_2016	12	2	6.8952	7.23726	14.0944	3.27289	36.5772	38.475	37.1778	4.356	105.092	4.92259	10.7065	221.34
St_Sh_2016	12	3	7.45527	7.82511	11.0542	3.46627	32.133	47.975	30.4111	4.95	175.742	5.22985	17.48	209.1
St_Sh_2016	13	1	6.2832	6.5949	15.7882	3.00737	28.3293	24.225	67.0444	5.0985	171.644	5.33348	38.38	309.06
St_Sh_2016	13	2	6.8952	7.23726	14.2202	3.30211	36.9038	38.475	37.3333	4.356	105.468	4.55514	10.925	568.14
St_Sh_2016	13	3	7.52945	7.90297	11.1556	3.49807	32.4278	48.45	31.0333	4.9995	178.957	5.77271	17.6985	235.62
St_Sh_2016	14	1	6.2832	6.5949	15.4641	2.45216	25.2405	24.225	67.6667	5.0985	173.148	5.17787	38.38	282.54
St_Sh_2016	14	2	6.9768	7.3229	14.346	3.33133	37.2303	38.95	37.4889	4.4055	106.032	5.12106	11.1435	455.94
St_Sh_2016	14	3	7.52945	7.90297	12.1575	3.81226	35.3404	48.45	31.5778	4.9995	181.458	5.31462	17.6985	323.34
St_Sh_2016	15	1	6.3648	6.68054	15.7559	2.49843	25.7167	24.7	68.2889	5.148	174.84	6.55305	38.76	291.72
St_Sh_2016	15	2	7.1136	7.46791	13.8561	3.42645	38.3006	39.77	37.6444	4.4945	101.88	5.06959	11.3781	249.9
St_Sh_2016	15	3	7.67709	8.05947	11.7451	3.92203	36.3649	49.47	32.1222	5.1005	176.13	5.41987	18.2942	316.2
St_Sh_2016	16	1	6.4896	6.81283	11.783	2.53693	28.7546	25.22	68.9111	5.252	168.84	5.44486	29.682	358.02
St_Sh_2016	16	2	7.1136	7.46791	13.9766	3.45625	38.6337	39.77	37.8	4.4945	102.24	4.714	11.6012	397.94
St_Sh_2016	16	3	7.75273	8.13887	11.9548	3.99207	37.0143	49.955	32.6667	5.151	155.331	5.87161	18.2942	479.75
St_Sh_2016	17	1	4.488	4.85056	14.4123	2.95196	33.4308	27.55	29.7556	2.548	86.912	2.60015	25.65	244.42
St_Sh_2016	17	2	6.97309	7.53641	15.5349	5.9484	37.0543	42.75	39.0637	4.802	116.788	5.56467	12.673	378.75
St_Sh_2016	17	3	5.11855	5.53204	17.4517	5.25859	42.2912	43.225	32.8074	2.303	197.094	2.59548	19.228	388.85
St_Sh_2016	18	1	4.5696	4.93875	14.6242	2.99537	33.9224	28.025	29.9081	2.597	87.494	3.77207	25.65	286.84
St_Sh_2016	18	2	6.97309	7.53641	15.6553	5.99451	37.3415	42.75	39.2163	4.802	117.176	5.58323	12.673	240.38
St_Sh_2016	18	3	5.11855	5.53204	17.587	5.29936	42.619	43.225	33.2652	2.303	199.364	2.73021	19.665	101
St_Sh_2016	19	1	4.6104	4.98285	16.9003	4.55818	39.0616	28.5	30.0607	2.597	88.076	2.84127	25.935	500.96
St_Sh_2016	19	2	6.97309	7.53641	15.7757	6.04063	37.6288	42.75	39.3689	4.802	117.564	5.01284	12.8915	472.68
St_Sh_2016	19	3	5.19273	5.61222	17.7223	5.34012	42.9469	43.7	33.723	2.352	202.012	2.99471	19.665	386.83
St_Sh_2016	20	1	5.2416	5.50267	12.8542	2.76756	31.3687	26.675	72.0222	3.5855	176.58	3.63592	30.555	192.91
St_Sh_2016	20	2	6.73164	7.06692	17.6799	7.43935	45.0136	41.225	38.5778	4.6965	104.58	5.45561	12.0474	264.62
St_Sh_2016	20	3	7.904	8.29768	12.584	4.20218	38.9624	50.925	35.5444	5.252	166.914	5.51337	18.9635	318.15
St_Sh_2016	21	1	4.3264	4.54189	13.0684	2.81369	31.8915	26.675	72.6444	2.4745	178.02	3.96434	30.555	303
St_Sh_2016	21	2	6.73164	7.06692	17.826	7.50083	45.3856	41.225	38.7333	4.6965	104.94	5.34479	12.2705	372.69
St_Sh_2016	21	3	7.97964	8.37708	12.6889	4.2372	39.2871	51.41	36.0889	5.3025	169.29	5.64428	18.9635	214.12
St_Sh_2016	22	1	4.3264	4.54189	13.2826	2.85982	32.4143	26.675	73.2667	2.4745	179.46	2.72483	30.555	311.08
St_Sh_2016	22	2	6.80727	7.14633	17.9721	7.56231	45.7576	41.71	38.8889	4.747	105.48	4.96311	12.2705	196.95
St_Sh_2016	22	3	8.01745	8.41679	12.7937	4.27221	39.6118	51.41	36.6333	5.353	171.369	6.02784	18.9635	370.67
St_Sh_2016	23	1	4.4096	4.62923	13.4969	2.90594	32.9371	27.16	73.8889	2.525	181.08	2.57687	30.846	324.21
St_Sh_2016	23	2	6.88291	7.22573	18.1183	7.62379	46.1296	42.195	39.0444	4.7975	106.02	5.57528	12.2705	350.47
St_Sh_2016	23	3	6.16436	6.4714	15.4392	4.30723	39.9364	43.165	31.1111	3.737	171.639	4.02846	19.1866	290.88
St_Sh_2016	24	1	4.4512	4.6729	14.5728	3.74866	37.0101	27.645	74.5111	2.525	182.7	4.00298	30.846	279.77
St_Sh_2016	24	2	6.88291	7.22573	18.2644	7.68528	46.5016	42.195	39.2	4.7975	106.38	5.44675	12.4936	381.78
St_Sh_2016	24	3	6.20218	6.5111	15.5647	4.34225	40.2611	43.65	31.5778	3.737	174.096	4.08045	19.4097	324.21
St_Sh_2016	25	1	4.4512	4.6729	12.7822	3.28806	32.4627	27.645	75.1333	2.525	184.14	2.71487	25.899	406.02
St_Sh_2016	25	2	6.82473	7.37606	19.8424	7.59778	47.3287	41.8	38.6059	4.704	115.236	4.9201	12.4545	285.83
St_Sh_2016	25	3	5.04436	5.45187	16.9106	4.29309	40.9798	42.75	31.4341	2.254	189.907	2.95342	19.0095	289.87
St_Sh_2016	26	1	4.4472	4.80646	13.9884	3.27444	33.2822	27.55	74.3126	2.499	200.208	2.55022	25.65	424.2
St_Sh_2016	26	2	6.82473	7.37606	15.294	5.85618	36.4798	41.8	38.7585	4.704	115.624	5.45493	12.4545	189.88
St_Sh_2016	26	3	5.04436	5.45187	17.1811	4.36178	41.6355	42.75	31.8919	2.254	192.176	2.53801	19.228	184.83
St_Sh_2016	27	1	4.488	4.85056	14.2003	2.90855	32.9391	27.55	74.6178	2.548	200.984	3.67446	25.65	282.8
St_Sh_2016	27	2	6.82473	7.37606	15.4145	5.90229	36.767	41.8	38.9111	4.704	116.012	5.3565	12.673	362.59
St_Sh_2016	27	3	5.04436	5.45187	17.3164	4.39612	41.9634	42.75	32.3496	2.254	194.446	2.59106	19.228	309.06
St_Sh_2016	28	1	6.1544	6.52366	11.97	3.30309	32.6252	38.625	32.957	3.895	100.51	4.14736	24.4007	390.37
St_Sh_2016	28	2	6.80655	7.21494	14.4005	4.31466	34.7322	49.44	22.0681	4.5125	144.4	4.69389	17.5306	317.24
St_Sh_2016	28	3	6.73527	7.13939	12.9225	4.2133	32.7864	53.045	30.5615	4.085	214.054	4.9186	23.7312	250.29
St_Sh_2016	29	1	6.365	6.681	16.672	3.176	29.916	24.206	67.138	5.199	171.862	5.27889	39.125	280.051
St_Sh_2016	29	2	7.001	7.349	15.407	4.638	44.044	39.026	38.18	4.427	107.732	5.11848	10.908	429.624
St_Sh_2016	29	3	7.599	7.976	11.074	3.473	32.192	48.906	29.848	5.045	173.856	5.35444	17.952	270.504
St_Sh_2016	30	1	6.407	6.725	15.472	2.947	27.763	24.206	67.785	5.251	173.426	5.251	39.125	194.126
St_Sh_2016	30	2	7.001	7.349	15.548	4.68	44.448	39.026	38.341	4.427	108.123	4.427	11.135	233.376
St_Sh_2016	30	3	7.676	8.057	11.285	3.539	32.805	49.4	30.495	5.097	177.2	5.097	17.952	234.437
